# Supplementary material for: Solanum pan-genetics reveals paralogues as contingencies in crop engineering
Source: Nature. 2025 Mar 5;640(8057):135–45. doi: 10.1038/s41586-025-08619-6 (PMC11964936; doi:10.1038/s41586-025-08619-6)
Supplement: Supplementary file 3 — Supplementary Tables 1–22. [file 41586_2025_8619_MOESM3_ESM.xlsx]

## Sheet: Supplementary Table 1
Supplementary Table 1. Taxonomic details of species included in the Solanum pan-genome
Species	Author	Grade I / Clade II	Major clade	Minor clade	Accession	Genome name	Source	Herbarium voucher (if available)
Solanum abutiloides	(Griseb.) Bitter & Lillo	Clade II	Brevantherum	Brevantherum S. S.	Baker Creek	Sabu2	Baker Creek Heirloom Seed Company, USA	B. Fitzgerald 4
Solanum aethiopicum	L.	Clade II	Leptostemonum	Eastern Hemisphere Spiny	PI 424860	Saet3	USDA-GRIN
Solanum americanum	Mill.	Grade I	DulMo	Morelloid	SP2273	Same3	From S. Park, Wonkwank University, Korea
Solanum anguivi	Lam.	Clade II	Leptostemonum	Eastern Hemisphere Spiny	ANG1 (BGV00942)	Sang8	From J. Prohens, Universitat Politècnica de València, Spain
Solanum candidum	Lindl.	Clade II	Leptostemonum	Lasiocarpa	994750097	Scan1	Radboud University of Nijmegen Gene Bank, NL ; now housed at the Sainsbury Laboratory, UK	B. Fitzgerald 3
Solanum citrullifolium	A.Braun	Clade II	Leptostemonum	Androceras	894750332	Scit1	Radboud University of Nijmegen Gene Bank, NL ; now housed at the Sainsbury Laboratory, UK	B. Fitzgerald 10
Solanum cleistogamum	Symon	Clade II	Leptostemonum	Eastern Hemisphere Spiny	904750140	Scle2	Radboud University of Nijmegen Gene Bank, NL ; now housed at the Sainsbury Laboratory, UK
Solanum etuberosum	Lindl.	Grade I	Potato	Etuberosum	PI 558311	Setu1	USDA-GRIN
Solanum giganteum	Jacq.	Clade II	Leptostemonum	Eastern Hemisphere Spiny	SOLA122	Sgig1	IPK Gatersleben Gene Bank, Germany
Solanum havanense	Jacq.	Clade II	Leptostemonum	Geminata	SOLA160	Shav1	IPK Gatersleben Gene Bank, Germany
Solanum insanum	L.	Clade II	Leptostemonum	Eastern Hemisphere Spiny	INS1 (SLKINS-1)	Sins1	From J. Prohens, Universitat Politècnica de València, Spain
Solanum linnaeanum	Hepper & P.-M.L. Jaeger	Clade II	Leptostemonum	Eastern Hemisphere Spiny	PI 388846	Slin1	USDA-GRIN
Solanum macrocarpon	L.	Clade II	Leptostemonum	Eastern Hemisphere Spiny	PI 441914	Smac3	USDA-GRIN	B. Fitzgerald 13
Solanum mammosum	L.	Clade II	Leptostemonum	Acanthophora	PI 245968	Smam1	USDA-GRIN	B. Fitzgerald 7
Solanum muricatum	Aiton	Grade I	Potato	Basarthrum	Baker Creek	Smur2	Baker Creek Heirloom Seed Company, USA
Solanum prinophyllum	Dunal	Clade II	Leptostemonum	Eastern Hemisphere Spiny	904750171	Spri1	Radboud University of Nijmegen Gene Bank, NL ; now housed at the Sainsbury Laboratory, UK
Solanum pseudolulo	Heiser	Clade II	Leptostemonum	Lasiocarpa	SOLA178	Spse1	IPK Gatersleben Gene Bank, Germany
Solanum quitoense	Lam.	Clade II	Leptostemonum	Lasiocarpa	PI 489701	Squi2	USDA-GRIN	B. Fitzgerald 1
Solanum robustum	H.L.Wendl.	Clade II	Leptostemonum	Erythrotrichum	SOLA132	Srob1	IPK Gatersleben Gene Bank, Germany
Solanum stramoniifolium	Jacq.	Clade II	Leptostemonum	Lasiocarpa	PI 487464	Sstr1	USDA-GRIN
Solanum torvum	Sw.	Clade II	Leptostemonum	Torva	814750073	Stor1	Radboud University of Nijmegen Gene Bank, NL ; now housed at the Sainsbury Laboratory, UK
Solanum violaceum	Ortega	Clade II	Leptostemonum	Eastern Hemisphere Spiny	PI 319855	Svio1	USDA-GRIN	B. Fitzgerald 11

## Sheet: Supplementary Table 2
Supplementary Table 2. Genome assembly metrics
			Read level				GenomeScope2.0 estimates						Draft assembly stats, pre contamination screen									Draft assembly stats, post contamination screen									BioNano	Post BioNano assembly stats										Post Hi-C assembly stats
Species	Abbreviation	Accession	# of flow cells	# of reads (total)	Read N50	Base pairs	Estimated genome size	Estimated haploid coverage	Estimated error (%)	Estimated heterozygosity (%)	hifiasm version	Hifiasm parameters	# contigs	# base pairs	min	max	auN	N50	N90	L50	L90	# contigs	# base pairs	min	max	auN	N50	N90	L50	L90	# of molecules	# contigs	# base pairs	min	max	auN	N50	N90	L50	L90	Hi-C reads	# contigs	# base pairs	min	max	auN	N50	N90	L50
abutiloides	Sabu2	Baker Creek	2	3365188	31445	107053101182	1524366721	16.7	0.152469	0	0.15-r327	-l 1	3123	1505649333	16913	112759870	74377710	83886713	14545815	8	23	157	1391607704	18992	112759870	80469258	88756882	25427075	7	18	17976325	148	1391712746	904	141850053	115145683	114870945	103844720	6	11	NA	NA	NA	NA	NA	NA	NA	NA	NA
aethiopicum	Saet3	PI 424860	2	4997307	12202	60097524630	1158640623	24.8	0.120664	0	0.16.1-r375	-l 3	2496	1163422347	10284	73821386	37117255	36647971	6560082	11	37	237	1102021259	13740	73821386	39183532	36647971	11812773	11	31	5407618	211	1102740748	29	120247241	92065409	92273167	77617442	6	11	NA	NA	NA	NA	NA	NA	NA	NA	NA
americanum	Same3	SP2273	2	5469788	21643	116973509760	1051779343	25.2	0.280326	0.0613267	0.15.5-r350	-l 1	4425	1168609548	1394	70722904	24938488	18967322	90282	18	348	4059	1159864075	1394	70722904	25126249	19192573	109995	17	270	NA	NA	NA	NA	NA	NA	NA	NA	NA	NA	321585884	3892	1159880775	1394	112919586	77021710	86016387	110630	7
anguivi	Sang8	ANG1 (BGV00942)	1	2194266	36073	75797305032	1091073615	17.3	0.209781	0.015196	0.16.1-r375	-l 3	352	1116121294	16061	86089337	53007305	62066151	9211702	8	25	263	1107925176	16516	86089337	53397216	62066151	9334975	8	24	NA	NA	NA	NA	NA	NA	NA	NA	NA	NA	NA	NA	NA	NA	NA	NA	NA	NA	NA
candidum	Scan1	994750097	2	2549253	36481	92642270021	2370090531	9.05	0.192512	0	0.16.1-r375	-l 3	1315	2501396025	20202	198995300	79339127	78236482	9248153	11	47	345	2460296067	22038	198995300	80663729	78236482	11847445	11	43	19328126	282	2460621864	110	233969251	170907213	182026137	86903535	6	13	601050696	272	2460574290	110	237985531	204379919	199407506	175437397	6
citrullifolium	Scit1	894750332	2	1401007	40441	54473410909	1032589249	12.7	0.159734	0.13453	0.16.1-r375	-D 10 -l3	300	1031123300	20142	137948842	83399512	84579668	57258147	6	11	111	1023981387	22928	137948842	83980892	84579668	57258147	6	11	21001238	367	1144864230	6	99687139	64973236	80350029	8131062	7	21	NA	NA	NA	NA	NA	NA	NA	NA	NA
cleistogamum	Scle2	904750140	2	5415432	10894	58344441243	1013873756	26.8	0.110301	0.0742706	0.15-r327	-l 1	7180	1060466599	5582	75661344	31597934	31638938	24004	12	1563	592	919219940	5582	75661344	36449575	34932179	14235313	10	27	15259077	515	918404351	5615	90310628	75309677	75028200	67026912	6	11	NA	NA	NA	NA	NA	NA	NA	NA	NA
etuberosum	Setu1	PI 558311	1	2189572	26771	57892540262	822599143	17.2	0.100454	0.0591073	0.15-r327	-l 1	3293	779768527	11021	39452065	14042276	12097063	48181	21	329	1025	715667160	11021	39452065	15296965	12164856	2573852	18	58	10680385	689	712234987	26	56593416	36577601	33254022	14168401	8	19	896358184	675	712236387	26	79875948	57091477	59517636	43801212	6
giganteum	Sgig1	SOLA122	2	1749238	38075	63879057672	1302437040	11.6	0.152721	0	0.15-r327	-l 1	242	1343362981	16036	90485618	34458281	28465373	8659179	15	48	166	1340018939	29264	90485618	34543837	28465373	8659179	15	48	30728137	94	1339728295	76	120897827	111150962	114795994	96669926	6	11	NA	NA	NA	NA	NA	NA	NA	NA	NA
havanense	Shav1	SOLA160	2	5076987	28137	142388318499	1389327111	23.6	0.19955	0.0606566	0.16.1-r375	-l 3	868	1422464240	7619	125095555	84748272	95024927	31840125	7	16	215	1382694120	7619	125095555	87147165	95024927	35041233	7	15	NA	NA	NA	NA	NA	NA	NA	NA	NA	NA	NA	NA	NA	NA	NA	NA	NA	NA	NA
insanum	Sins1	INS1 (SLKINS-1)	1	2288055	18022	39792060608	1111942555	17.3	0.188194	0	0.16.1-r375	-l 3	208	1124674445	9624	89401667	44988755	44588376	10613795	9	29	128	1117979486	9624	89401667	45256512	44588376	11041922	9	28	NA	NA	NA	NA	NA	NA	NA	NA	NA	NA	NA	NA	NA	NA	NA	NA	NA	NA	NA
linearifolium	Slin1	PI 388846	2	2585387	36377	84710162359	1224855740	16.6	0.153033	0	0.16.1-r375	-l 1	2310	1145333615	10856	109684279	56951890	53976428	17765069	8	21	147	1075449061	19285	109684279	60650342	57709560	18608791	7	18	21711302	122	1075173836	37	103164532	84075692	84567414	65428450	6	12	NA	NA	NA	NA	NA	NA	NA	NA	NA
macrocarpon	Smac3	PI 441914	2	4738460	10488	48837169705	1396657470	17.1	0.0915859	1e-05	0.13-r308	-l 1	4107	1326813376	8868	86012853	45438731	43370747	7467197	11	35	588	1254743344	9793	86012853	48047392	43956188	13652214	10	29	22287541	564	1256575100	2094	125898033	103812281	107486353	87057355	6	11	NA	NA	NA	NA	NA	NA	NA	NA	NA
mammosum	Smam1	PI 245968	2	3595659	37389	130112351783	1128677564	13.2	0.217284	4.43502	0.16.1-r375	-l 3	468	2369645410	16740	156531674	89274454	91623276	34072525	10	27	287	2363304602	16740	156531674	89513862	91623276	34072525	10	27	9690601	287	2363929070	3	301664067	167253772	164618576	71546738	6	14	583559996	279	2363929870	3	336541351	223052822	202164190	164618576	5
muricatum	Smur2hap1	Baker Creek	2	2851480	33507	94898525592	1066468196	21	0.172104	1.13891	0.15.5-r350	default HiC	554	1129129397	6559	90557516	37218894	38687052	6437153	12	37	250	1118309654	12404	90557516	37578541	39079270	7045124	11	35	NA	NA	NA	NA	NA	NA	NA	NA	NA	NA	398550426	197	1118314954	12404	114428559	91084213	88346915	79256667	6
muricatum	Smur2hap2	Baker Creek	2								0.15.5-r350	default HiC	232	1134358632	16034	92300557	48456659	43346074	8901384	8	32	158	1130922422	16034	92300557	48603704	43346074	8901384	8	32	NA	NA	NA	NA	NA	NA	NA	NA	NA	NA		105	1130927722	16034	113782651	93629434	91411077	81904908	6
prinophyllum	Spri1	904750171	2	5400488	11299	62046491303	1105969522	25.8	0.133805	0.0566435	0.15-r327	-l 1	4166	1203570981	10979	61763775	23178066	18529530	910539	18	97	1444	1119565819	10979	61763775	24888315	23982164	4054373	16	59	23562884	1352	1122183100	13	117147159	86906170	91108854	68894079	6	12	311616288	1351	1122183200	13	117147159	89171003	91108854	74659513	6
pseudolulo	Spse1	SOLA178	4	4071957	39811	153442834633	2352410663	15.2	0.21876	0	0.15-r327	-l 0	2455	2878602299	2646	227372016	120736331	124127547	12884800	9	32	2432	2876843447	2646	227372016	120809962	124127547	13491584	9	31	23775335	222	2466778833	29	281544201	179005690	205605569	37639005	6	14	NA	NA	NA	NA	NA	NA	NA	NA	NA
quitoense	Squi2	PI 489701	2	5107684	21897	110529201574	2457361456	10.8	0.0988558	0	0.15-r327	-l 1	2383	2482577776	9257	198263718	94487151	92569763	14008263	10	33	999	2452396532	9257	198263718	95649701	97415017	15957906	9	31	17641600	815	2460864545	1364	225075406	185293838	209737686	129302349	6	12	377383696	777	2460868345	1364	237641814	204472543	218972433	151459020	6
robustum	Srob1	SOLA132	2	3833745	33717	127604794623	2369538391	12.4	0.202534	0	0.15-r327	-l 1	3756	2677601431	10122	219397207	130130169	132725597	14782190	8	24	3744	2676012466	10122	219397207	130207232	132725597	14782190	8	24	47128048	825	2520879897	7	247812073	203716607	219385699	183346830	6	11	NA	NA	NA	NA	NA	NA	NA	NA	NA
stramoniifolium	Sstr1	PI 487464	2	3289986	40477	127268998216	1181671769	12.1	0.405903	3.04268	0.15-r327	-l 3	820	2519535882	17243	215033328	129797072	128405206	36311855	7	21	228	2494612756	23122	215033328	131093383	128405206	36311855	7	21	8904158	382	2507479741	8	212790764	93419741	67242662	5962724	9	63	NA	NA	NA	NA	NA	NA	NA	NA	NA
torvum	Stor1	814750073	2	2809047	37487	102999561433	1220983925	19.8	0.236463	0	0.15-r327	-l 1	232	1260733353	2882	121405482	99023746	103853329	86023899	6	11	218	1259276773	21490	121405482	99137890	103853329	86023899	6	11	7908744	214	1259482197	13563	121405482	104077340	103853329	89560285	6	11	NA	NA	NA	NA	NA	NA	NA	NA	NA
violaceum	Svio1	PI 319855	2	1758778	36841	62997962838	1162315157	13.1	0.115007	0	0.15-r327	-l 1	151	1180629154	17124	103750298	60488109	63048419	19262186	8	20	124	1179445939	19361	103750298	60548670	63048419	19262186	8	20	28285805	119	1179535788	22	117623161	92897443	101351552	67465771	6	12	NA	NA	NA	NA	NA	NA	NA	NA	NA
[truncated: 19 more columns]

## Sheet: Supplementary Table 3
Supplementary Table 3. Gene annotation metrics
Species	Sample	Annotation BUSCO	# Genes	# mRNAs	mean gene length	mean mrna length	mean cds length	mean exon length	mean intron length	longest gene	longest exon	longest cds	longest 5prime	longest 3prime	longest intron length	genes overlapping	exon intron Ratio
abutiloides	Sabu2	97.4	32997	35802	4435	4320	1070	286	781	176517	7926	16356	5388	5137	114278	1084	2.73
aethiopicum	Saet3	96.9	39435	43776	4062	3945	966	288	806	191554	14664	16365	8315	7682	153169	1742	2.79
americanum	Same3	96.2	35298	38306	4107	4019	1070	294	704	183853	8934	15831	5388	5229	178127	1303	2.39
anguivi	Sang8	97.2	40474	43947	3923	3853	947	289	811	256297	28930	16362	5712	19030	176463	1613	2.8
candidum	Scan1	96.5	36842	40493	4297	4147	996	292	837	230834	12421	16281	10459	8389	229554	1413	2.86
citrullifolium	Scit1	96.7	34144	37262	4332	4222	1009	291	800	153634	16975	16362	13655	16293	114278	1377	2.74
cleistogamum	Scle2	96.7	34107	37566	4149	4038	993	282	769	211420	10172	16362	5388	7674	202766	1504	2.72
etuberosum	Setu1	98.1	33014	36620	4030	3906	1047	290	665	120448	15749	16341	13117	14405	114278	1312	2.29
giganteum	Sgig1	95.6	36626	40034	3867	3768	980	271	781	256558	7890	15249	5388	2683	229554	1261	2.88
havanense	Shav1	96	29150	31390	4695	4588	1088	285	791	120448	8907	16359	6315	6546	114278	1058	2.77
insanum	Sins1	97.1	38551	42255	4050	3958	992	287	788	323808	12642	16323	5388	8308	197530	1582	2.74
linearifolium	Slin1	97.3	37356	41067	4078	3968	1001	281	775	271852	8146	16365	5388	7232	153942	1500	2.75
macrocarpon	Smac3	96.9	38271	42218	4081	3963	977	288	797	230834	12125	16359	11255	6622	229554	1595	2.76
mammosum	Smam1	96.8	39406	42913	4172	4047	956	288	834	303787	11083	15273	6121	6969	299011	1440	2.89
muricatum	Smur2hap1	96.9	34099	37524	3916	3828	1047	282	687	138992	7938	15306	5388	6436	137353	1274	2.43
muricatum	Smur2hap2	97.5	34247	37874	3927	3835	1047	284	690	136265	8699	15306	7014	6436	120658	1279	2.42
prinophyllum	Spri1	97.4	38717	41930	3945	3847	955	289	779	171200	7890	16362	5388	5493	166210	1628	2.69
pseudolulo	Spse1	95.4	34668	38068	4387	4257	1021	288	842	338628	8999	15267	8202	5313	333456	1221	2.92
quitoense	Squi2	96.6	36406	39368	4347	4242	1006	293	847	318170	11463	16281	9570	7820	312916	1417	2.89
robustum	Srob1	97.4	34425	38087	4559	4395	1063	289	836	260526	7887	15273	5388	5637	249026	1133	2.89
stramoniifolium	Sstr1	96.4	37375	40844	4312	4179	996	294	843	168742	10792	15273	10442	5720	166406	1324	2.86
torvum	Stor1	97.1	40050	43537	3934	3855	958	296	796	151122	16682	16395	10069	6214	114278	1426	2.68
violaceum	Svio1	97	38838	42996	3980	3842	951	285	806	382677	13476	16362	7043	7905	312227	1589	2.82
lycopersicum	M82	98.2	35915	39509	3616	3556	1015	276	628	149861	13578	16431	9436	13395	115717	1281	2.27

## Sheet: Supplementary Table 4
Supplementary Table 4. Transposable element and repeat annotation metrics
	Total sequence length (bp)
	Slyc M82	Sabu2	Saet3	Same3	Sang8	Scan1	Scit1	Scle2	Setu1	Sgig1	Shav1	Sins1	Slin1	Smac3	Smam1	Smur2hap1	Smur2hap2	Spri1	Spse1	Squi2	Srob1	Sstr1	Stor1	Svio1
18S_rRNA_gene	4864832	1361774	1211022	821881	1249784	1836471	1437206	2281886	2949441	36985	1510296	1781645	1473030	2596713	2541934	1689076	1076816	5356151	892754	1262766	328412	1245179	1192139	2461950
25S_rRNA_gene	9088240	2604353	2123297	1504245	2190333	3487104	2663578	4047084	5539406	68764	2811485	3109013	2398893	4819834	4860935	3155928	2029866	9630081	1678383	2314085	613291	2346744	2218951	4316854
5_8S_rRNA_gene	1616738	461176	368225	267092	382219	632013	466949	718361	1012134	11818	482249	575950	425506	852384	875735	578865	371625	1636225	311070	433153	113401	428098	388219	728622
5S_rRNA_gene	740184	3011315	170495	1687035	188172	483240	179287	951181	4704796	275279	380829	169255	100665	689481	764868	423041	466610	124185	658739	862042	438506	137852	334762	318961
Bel_Pao_LTR_retrotransposon	NA	NA	NA	NA	NA	NA	NA	NA	NA	NA	NA	NA	NA	NA	NA	NA	NA	NA	187007	241227067	921163	225355202	217846	NA
CACTA_TIR_transposon	26171083	44341427	62874026	12495329	63608593	241889815	81924090	52222589	18198993	92634464	33789303	63766957	66674845	67844616	91962352	47445127	47556444	82604596	230057565	NA	184299312		117464643	63308169
centromeric_repeat	2952881	NA	NA	NA	NA	NA	NA	NA	5571	NA	NA	NA	NA	NA	NA	NA	NA	NA	NA	NA	NA	NA	NA	NA
chloroplast_DNA	1792537	1721843	3789654	1659104	3973012	5494164	3731755	3789552	1445316	3397278	2122623	4615513	3614561	3706072	4512141	2552113	2758835	2910944	4487600	5164052	2639559	4617342	2369562	5448571
Copia_LTR_retrotransposon	62014696	488463	116881444	76732590	117538160	176601948	65281280	82175719	34024229	149002970	76938711	113479175	108678062	126754101	157973389	52689878	51727501	91951589	175227730	178475952	152114769	177888532	91303248	122394756
Endogenous_Retrovirus_LTR_retrotransposon	89	1359823	31887	83210	29589	462829	91943	28381	17283	38522	19946	37625	38167	31903	173218	34285	35327	35209	464276	454270	604577	401914	92143	31229
ERTBV_retrotransposon	1049237	702578392	1256696	565889	1282803	4358676	276822	200692	119238	966300	3336740	3196276	1280463	2295270	3647016	586325	650361	349759	4950454	4347475	1798003	4341905	662125	1931901
Gypsy_LTR_retrotransposon	247049046	18320851	462586958	473239525	467604385	1287337113	424120871	400222678	248287991	597440743	839371968	455197244	446433503	565005729	826433854	375676445	377626281	481440318	1243596888	1283649605	1453580898	1296702236	518841308	520563017
hAT_TIR_transposon	12285793	32525543	17769219	14655944	17711418	38916893	24205164	14825008	10154624	18669973	12929174	17245223	17615592	18106692	32791855	24264096	24510028	19059579	38564390	38753726	30629517	39280073	27905830	17469595
helitron	22210161	10842044	27259824	27674056	27382909	61099570	35460662	22575001	19112600	28804106	19843797	31328334	27700334	28683030	58966973	21101038	21109276	29416278	58913695	60741696	67138592	59553863	45210921	27348318
L1_LINE_retrotransposon	7379988	30936	11785171	10660906	11826509	25954154	10765140	10110966	7779786	12477099	6314821	11329537	11628432	12418207	25769939	26556218	28361689	12394992	25663157	26029597	21184158	26939702	14974228	12014641
LINE_element	18404	17367704	17536	25450	17189	20640	21558	17413	19508	18036	18528	16934	16608	17385	16577	20061	21303	19522	22557	21094	23148	19457	23304	19046
long_terminal_repeat	8951826	1199725	41793997	43925683	42355689	25689161	22202540	29910891	5412960	57388334	6295208	37852711	29931278	39728583	16312120	17031497	16914374	44971537	23800142	22549930	78541604	37453887	18737519	44650599
low_complexity	2242989	1199725	452243	728073	584954	749648	549111	649323	870540	1354390	282982	952351	702242	345208	4874451	10196172	12192136	484846	624885	1192695	530834	1243625	987383	581124
LTR_retrotransposon	54593407	118325371	114452248	103010710	114605867	156217622	60074383	67446261	54140596	172122584	76508679	148205958	114260302	151188347	103640690	54846967	53302174	65175591	144346836	151034665	146714296	156908476	88528838	135229475
mitochondrial_DNA	3136558	3798210	2818024	2565185	2582717	4823125	2958743	2695851	2931476	2822406	2766258	2757688	2511676	2881175	5590655	4347421	4381054	3319517	4254108	5007690	3012283	3847094	2972518	3843738
Mutator_TIR_transposon	80009876	136488963	112808675	70945952	113566488	351662386	120445013	83852791	55081807	135747528	108183955	113128486	114142843	123394212	670190112	174775641	187668770	138360408	491953723	352604281	367318818	426660849	177977772	113724168
pararetrovirus	1240033	2259751	7580515	2338417	7620985	4001609	513639	1120312	5770055	5287534	5197689	7434342	4750378	10840892	8791359	2896354	2936329	841540	4915321	3974520	3398771	5455547	2901131	8881833
PIF_Harbinger_TIR_transposon	13666780	22613637	20157011	9102998	20273799	141384841	30429863	15090747	26852115	26779452	12954266	22022305	22548032	22082523	40838471	42546819	42743687	26153660	256152530	142853418	110160512	194349771	29640896	20739861
PILE_TIR_transposon	164879	148028	34079	45311	35281	299620	45706	26853	135563	34786	87799	33967	35017	33168	106633	44508	46134	37649	296468	294739	190325	372107	47800	32584
rDNA_intergenic_spacer_element	23962477	1121204	852199	828874	894601	1389388	1966827	1687725	4895795	18526	1242187	1223744	990466	1860102	2362771	1709913	1200016	3672024	681261	922679	263187	930280	904242	1753130
repeat_region	52435526	93723508	117806769	139637817	118626461	146634761	89169728	89507948	45919940	146484916	41562723	103265142	91202405	118191910	125918944	103581178	102879897	124141962	141532133	140349260	253404723	172122112	95696114	118380488
Retrovirus_LTR_retrotransposon	2002	NA	983	328	978	2548	673	1654	1578	1776	174	1333	1172	974	162	735	735	993	2981	3253	528	3954	643	2324
RTE_LINE_retrotransposon	2966970	9272253	19598570	7213631	19604372	18289458	18604593	11741402	4646143	21694203	8555101	19085546	18659386	18908343	19495585	6006832	6006726	16457808	18024429	18146913	18020047	17962101	14732286	19186663
SINE_element	247354	359396	363228	350035	366831	365987	347138	329173	210955	356281	249349	349533	358155	360522	633375	178319	177824	371170	357473	363295	365140	368202	403435	346377
target_site_duplication	29532	41114	74740	97624	75272	60798	48880	52836	15352	104106	19412	61868	54480	73526	53034	42660	41870	77064	59996	57920	149374	81144	50248	72906
Tc1_Mariner_TIR_transposon	7414519	18475715	13455821	13765047	13436201	49215528	16402220	11972876	14282833	14212088	13262102	12985197	13520895	13667508	28750935	19424362	19500119	14788068	47251796	48937598	30951482	47149659	21060156	12799799
TRIM	1214581	282951	300650	424086	298312	496074	286175	385609	379160	341351	206659	275082	284446	285599	567789	642017	640384	397653	513580	493897	416630	536518	385383	270591

## Sheet: Supplementary Table 5
Supplementary Table 5. Statistical analyses for Figure 2h, Extended Data Figures 1e and 2f, and Supplementary Figure 4e
Summary of the model, Residual diagnostics, and F-statistic and overall model significance
Data: CNSs scoring between paralogous genes whithin the Solanaceae family
Retension type							Duplication type
Residuals:							Residuals:
Min	1Q	Median	3Q	Max			Min 1Q	Median	3Q	Max
-0.83469	-0.1776	-0.09959	0.12771	0.85556			-0.52213	-0.03707	0.01649	1.01794
Coefficients:							Coefficients:
	Estimate	Std. Error	t value	Pr(>|t|)				Estimate	Std. Error	t value	Pr(>|t|)
(Intercept)	0.28017	0.004779	58.621	< 2e-16	***		(Intercept)	0.138537	0.0003108	445.721	<2e-16	***
KaKs	-0.074847	0.007378	-10.145	< 2e-16	***		KaKs	-0.0406922	0.0004067	-100.062	<2e-16	***
variableRetensiontypebitscoreRatio_dosage_balanced	0.004702	0.006711	0.701	0.48353			variableDuptypebitscoreRatio_Proximal	0.0364572	0.0008202	44.452	<2e-16	***
variableRetensiontypebitscoreRatio_specialized	-0.039765	0.007051	-5.64	1.71e-08	***		variableDuptypebitscoreRatio_Tandem	0.0689336	0.0011747	58.681	<2e-16	***
variableRetensiontypebitscoreRatio_transcriptional_drift	-0.032015	0.006577	-4.867	1.13e-06	***		variableDuptypebitscoreRatio_Transposed	-0.0598088	0.0035873	-16.672	<2e-16	***
variableRetensiontypeLastZRatio_diverged	-0.090293	0.006759	-13.359	< 2e-16	***		variableDuptypebitscoreRatio_WGD	0.0829578	0.0014913	55.626	<2e-16	***
variableRetensiontypeLastZRatio_dosage_balanced	-0.137228	0.006711	-20.448	< 2e-16	***		variableDuptypeLastZRatio_Dispersed	-0.110699	0.0004396	-251.839	<2e-16	***
variableRetensiontypeLastZRatio_specialized	-0.041934	0.007051	-5.947	2.74e-09	***		variableDuptypeLastZRatio_Proximal	0.223256	0.0008202	272.212	<2e-16	***
variableRetensiontypeLastZRatio_transcriptional_drift	-0.132482	0.006577	-20.142	< 2e-16	***		variableDuptypeLastZRatio_Tandem	0.317622	0.0011747	270.379	<2e-16	***
KaKs:variableRetensiontypebitscoreRatio_dosage_balanced	0.052831	0.010475	5.044	4.59e-07	***		variableDuptypeLastZRatio_Transposed	-0.0830304	0.0035873	-23.146	<2e-16	***
KaKs:variableRetensiontypebitscoreRatio_specialized	0.030124	0.010701	2.815	0.00488	**		variableDuptypeLastZRatio_WGD	-0.141156	0.0014913	-94.65	<2e-16	***
KaKs:variableRetensiontypebitscoreRatio_transcriptional_drift	0.049988	0.009857	5.071	3.97e-07	***		KaKs:variableDuptypebitscoreRatio_Proximal	-0.0005923	0.0011146	-0.531	0.595
KaKs:variableRetensiontypeLastZRatio_diverged	0.151053	0.010434	14.477	< 2e-16	***		KaKs:variableDuptypebitscoreRatio_Tandem	-0.0225011	0.001686	-13.346	<2e-16	***
KaKs:variableRetensiontypeLastZRatio_dosage_balanced	0.21521	0.010475	20.545	< 2e-16	***		KaKs:variableDuptypebitscoreRatio_Transposed	0.0350603	0.0038049	9.215	<2e-16	***
KaKs:variableRetensiontypeLastZRatio_specialized	0.140408	0.010701	13.121	< 2e-16	***		KaKs:variableDuptypebitscoreRatio_WGD	-0.0573992	0.0027372	-20.97	<2e-16	***
KaKs:variableRetensiontypeLastZRatio_transcriptional_drift	0.196767	0.009857	19.961	< 2e-16	***		KaKs:variableDuptypeLastZRatio_Dispersed	0.0849196	0.0005751	147.657	<2e-16	***
							KaKs:variableDuptypeLastZRatio_Proximal	0.0510031	0.0011146	45.76	<2e-16	***
							KaKs:variableDuptypeLastZRatio_Tandem	0.0367859	0.001686	21.818	<2e-16	***
Signif. codes: 0 ‘***’ 0.001 ‘**’ 0.01 ‘*’ 0.05 ‘.’ 0.1 ‘ ’ 1							KaKs:variableDuptypeLastZRatio_Transposed	0.0720029	0.0038049	18.924	<2e-16	***
							KaKs:variableDuptypeLastZRatio_WGD	0.122226	0.0027372	44.654	<2e-16	***
Residual standard error: 0.2456 on 47242 degrees of freedom
Multiple R-squared: 0.03028, Adjusted R-squared: 0.02998
F-statistic: 98.36 on 15 and 47242 DF, p-value: < 2.2e-16							Signif. codes: 0 ‘***’ 0.001 ‘**’ 0.01 ‘*’ 0.05 ‘.’ 0.1 ‘ ’ 1
							Residual standard error: 0.1585 on 1684446 degrees of freedom
							Multiple R-squared: 0.2814, Adjusted R-squared: 0.2814
							F-statistic: 3.471e+04 on 19 and 1684446 DF, p-value: < 2.2e-16

## Sheet: Supplementary Table 6
Supplementary Table 6. Summary of RNA-Seq data used in de novo gene annotation and expression analysis
Species	Sample	Tissue	Tissue.Name	Sample.Name	Sample.ID	Total_reads	% Uniquely Aligned	% Multimapped	% Unmapped	Exclusion_Status
abutiloides	Sabu2	apices	apices_1	Sabu2_apices_2_S11	Sabu2-2_S11	46869976	86.451	2.5499	10.9991	no
abutiloides	Sabu2	apices	apices_2	Sabu2_apices_3_S17	Sabu2-3_S17	42814613	83.9052	2.3203	13.7745	no
aethiopicum	Saet3	apices	apices_1	Saet3_apices_1_S1	Saet3-1_S1	31885899	86.6553	3.1616	10.1831	no
aethiopicum	Saet3	apices	apices_2	Saet3_apices_2_S2	Saet3-2_S2	31235923	86.6993	3.2294	10.0714	no
aethiopicum	Saet3	apices	apices_3	Saet3_apices_3_S3	Saet3-3_S3	31476966	86.9088	3.1645	9.9267	no
aethiopicum	Saet3	apices	apices_4	Saet3_apices_4_S4	Saet3-4_S4	32822644	86.0517	3.0817	10.8666	no
aethiopicum	Saet3	apices	apices_5	Saet3_apices_5_S5	Saet3-5_S5	32367734	87.3229	3.1657	9.5114	no
aethiopicum	Saet3	apices	apices_6	Saet3_apices_6_S6	Saet3-6_S6	31619705	88.0863	3.2824	8.6314	no
aethiopicum	Saet3	coty	coty_1	Saet_coty_1_S1	Saet-1_S1	14892027	83.5215	7.244	9.2345	no
aethiopicum	Saet3	coty	coty_2	Saet_coty_2_S2	Saet-2_S2	11070506	82.5682	8.044	9.3878	no
aethiopicum	Saet3	coty	coty_3	Saet_coty_3_S3	Saet-3_S3	14040642	83.1651	7.6279	9.2071	no
aethiopicum	Saet3	coty	coty_4	Saet_coty_4_S4	Saet-4_S4	16278956	83.5724	7.3252	9.1023	no
aethiopicum	Saet3	In	In_1	Saet_flow_1_S3	Saet-1_S3	10512242	84.8172	4.1668	11.016	no
aethiopicum	Saet3	In	In_2	Saet_flow_2_S4	Saet-2_S4	10227822	84.669	4.1646	11.1664	no
aethiopicum	Saet3	In	In_3	Saet_flow_3_S5	Saet-3_S5	17022897	84.2901	4.3317	11.3782	no
aethiopicum	Saet3	In	In_4	Saet_flow_4_S6	Saet-4_S6	10073253	84.9355	4.186	10.8785	no
aethiopicum	Saet3	hypo	hypo_1	Saet_hypo_1_S53	Saet-1_S53	11235831	87.1895	3.1487	9.6618	no
aethiopicum	Saet3	hypo	hypo_2	Saet_hypo_2_S54	Saet-2_S54	13996607	89.6211	2.9723	7.4066	no
aethiopicum	Saet3	hypo	hypo_3	Saet_hypo_3_S55	Saet-3_S55	13168635	87.4393	2.9868	9.5739	no
aethiopicum	Saet3	hypo	hypo_4	Saet_hypo_4_S56	Saet-4_S56	13959450	90.4187	2.9819	6.5994	no
aethiopicum	Saet3	leaves	leaves_1	Saet_leaves_1_S56	Saet-1_S56	13598450	85.955	6.2553	7.7898	no
aethiopicum	Saet3	leaves	leaves_2	Saet_leaves_2_S57	Saet-2_S57	14482901	87.3816	6.0679	6.5505	no
aethiopicum	Saet3	leaves	leaves_3	Saet_leaves_3_S58	Saet-3_S58	9607669	86.3907	5.8479	7.7615	no
americanum	Same3	RNA	apices_1	SP2273_RNA_pool_apices_	SP2273_RNA_pool	100757079	87.422	5.3897	7.1883	no
americanum	Same3	S194	apices_2	MgCl2_S194_L003_apices_	MgCl2_S194_L003	32335920	86.3835	6.1898	7.4267	no
americanum	Same3	S195	apices_3	EV_S195_L003_apices_	EV_S195_L003	34809470	87.8052	5.4561	6.7388	no
americanum	Same3	S196	apices_4	AvrRps4_S196_L003_apices_	AvrRps4_S196_L003	33611689	88.0243	4.5513	7.4244	no
americanum	Same3	apices	apices_5	Same3_apices_1_S13	Same3-1_S13	42448269	72.7831	5.8673	21.3496	no
americanum	Same3	apices	apices_6	Same3_apices_2_S14	Same3-2_S14	46517279	76.267	5.528	18.205	no
americanum	Same3	apices	apices_7	Same3_apices_3_S18	Same3-3_S18	35637821	77.2032	5.4546	17.3422	no
americanum	Same3	coty	coty_1	Same_coty_1_S5	Same-1_S5	14747245	82.9484	7.9236	9.128	no
americanum	Same3	coty	coty_2	Same_coty_2_S6	Same-2_S6	14621575	82.7043	7.5085	9.7872	no
americanum	Same3	coty	coty_3	Same_coty_3_S7	Same-3_S7	13573865	82.9411	7.6464	9.4124	no
americanum	Same3	coty	coty_4	Same_coty_4_S8	Same-4_S8	15057265	82.3984	7.5238	10.0777	no
americanum	Same3	hypo	hypo_1	Same_hypo_1_S57	Same-1_S57	13544826	75.7054	4.2913	20.0033	no
americanum	Same3	hypo	hypo_2	Same_hypo_2_S58	Same-2_S58	14919198	74.7532	4.8719	20.375	no
americanum	Same3	hypo	hypo_3	Same_hypo_3_S59	Same-3_S59	12532881	81.5417	4.8744	13.5838	no
americanum	Same3	hypo	hypo_4	Same_hypo_4_S60	Same-4_S60	14260787	84.3369	5.1865	10.4766	no
anguivi	Sang8	coty	coty_1	Sang_coty_1_S49	Sang-1_S49	15209048	86.2745	6.9288	6.7967	no
anguivi	Sang8	coty	coty_2	Sang_coty_2_S50	Sang-2_S50	14176166	86.7865	6.6869	6.5266	no
anguivi	Sang8	coty	coty_3	Sang_coty_3_S51	Sang-3_S51	16466766	88.3943	6.2118	5.394	no
anguivi	Sang8	coty	coty_4	Sang_coty_4_S52	Sang-4_S52	12416427	86.9292	6.2497	6.8211	no
anguivi	Sang8	In	In_1	Sang_flow_1_S52	Sang-1_S52	9989632	54.9264	5.0333	40.0403	no
anguivi	Sang8	In	In_2	Sang_flow_2_S53	Sang-2_S53	13394543	74.6527	4.4999	20.8473	no
anguivi	Sang8	In	In_3	Sang_flow_3_S54	Sang-3_S54	10072732	71.0549	5.0119	23.9332	no
anguivi	Sang8	In	In_4	Sang_flow_4_S55	Sang-4_S55	13528377	66.6539	4.2916	29.0545	no
anguivi	Sang8	hypo	hypo_1	Sang_hypo_1_S95	Sang-1_S95	14302602	88.6771	3.3391	7.9838	no
anguivi	Sang8	hypo	hypo_2	Sang_hypo_2_S96	Sang-2_S96	13605734	89.5725	3.2671	7.1605	no
anguivi	Sang8	leaves	leaves_1	Sang_leaves_1_S71	Sang-1_S71	12762672	83.5026	7.9219	8.5755	no
anguivi	Sang8	leaves	leaves_2	Sang_leaves_2_S72	Sang-2_S72	7263904	76.0665	8.9497	14.9837	no
anguivi	Sang8	leaves	leaves_3	Sang_leaves_3_S73	Sang-3_S73	8878274	82.1504	8.1084	9.7412	no
candidum	Scan1	apices	apices_1	Scan1_apices_1_S2	Scan1-1_S2	43718616	87.0186	1.8842	11.0972	no
candidum	Scan1	coty	coty_1	Scan_coty_1_S25	Scan-1_S25	14921211	68.2164	7.4197	24.3639	no
candidum	Scan1	coty	coty_2	Scan_coty_2_S26	Scan-2_S26	14986768	79.5367	9.4396	11.0237	no
candidum	Scan1	coty	coty_3	Scan_coty_3_S27	Scan-3_S27	15466464	80.3375	9.629	10.0335	no
candidum	Scan1	coty	coty_4	Scan_coty_4_S28	Scan-4_S28	17083631	82.0986	9.4981	8.4034	no
candidum	Scan1	In	In_1	Scan_flow_1_S29	Scan-1_S29	17420931	88.4397	2.2656	9.2947	no
candidum	Scan1	In	In_2	Scan_flow_2_S30	Scan-2_S30	17521689	85.2263	2.433	12.3407	no
candidum	Scan1	In	In_3	Scan_flow_3_S31	Scan-3_S31	15171663	87.8456	2.0947	10.0596	no
candidum	Scan1	In	In_4	Scan_flow_4_S32	Scan-4_S32	13461133	87.9832	2.216	9.8009	no
candidum	Scan1	hypo	hypo_1	Scan_hypo_1_S73	Scan-1_S73	12534537	89.492	1.842	8.666	no
candidum	Scan1	hypo	hypo_2	Scan_hypo_2_S74	Scan-2_S74	12169457	89.0215	1.9392	9.0393	no
candidum	Scan1	hypo	hypo_3	Scan_hypo_3_S75	Scan-3_S75	15205831	88.5038	1.9793	9.5169	no
candidum	Scan1	hypo	hypo_4	Scan_hypo_4_S76	Scan-4_S76	11742536	87.158	1.8068	11.0352	no
candidum	Scan1	leaves	leaves_1	Scan_leaves_1_S68	Scan-1_S68	9770960	87.101	6.0614	6.8376	no
candidum	Scan1	leaves	leaves_2	Scan_leaves_2_S69	Scan-2_S69	14464324	86.754	6.0995	7.1465	no
candidum	Scan1	leaves	leaves_3	Scan_leaves_3_S70	Scan-3_S70	14954228	85.3695	6.3243	8.3062	no
citrullifolium	Scit1	apices	apices_1	Scit1_1_S1_apices_	Scit1_1_S1	115887319	92.8155	2.0454	5.1391	no
citrullifolium	Scit1	apices	apices_2	Scit1_2_S2_apices_	Scit1_2_S2	120168864	92.853	1.9522	5.1948	no
citrullifolium	Scit1	apices	apices_3	Scit1_3_S3_apices_	Scit1_3_S3	136644532	93.5489	1.9011	4.55	no
citrullifolium	Scit1	apices	apices_4	Scit1_apices_1_S4	Scit1-1_S4	48623168	85.5542	3.348	11.0978	no
citrullifolium	Scit1	apices	apices_5	Scit1_apices_3_S26	Scit1-3_S26	48982899	86.2753	2.7491	10.9756	no
citrullifolium	Scit1	coty	coty_1	Scit_coty_1_S37	Scit-1_S37	16093445	84.3549	6.8192	8.8259	no
citrullifolium	Scit1	coty	coty_2	Scit_coty_2_S38	Scit-2_S38	16388721	85.74	6.9819	7.2782	no
citrullifolium	Scit1	coty	coty_3	Scit_coty_3_S39	Scit-3_S39	13333272	85.2484	7.0038	7.7478	no
citrullifolium	Scit1	coty	coty_4	Scit_coty_4_S40	Scit-4_S40	13375370	86.4141	6.5	7.0859	no
citrullifolium	Scit1	In	In_1	Scit_flow_1_S41	Scit-1_S41	19770755	87.5124	2.835	9.6526	no
citrullifolium	Scit1	In	In_2	Scit_flow_2_S42	Scit-2_S42	16721237	89.4212	2.6226	7.9561	no
citrullifolium	Scit1	In	In_3	Scit_flow_3_S43	Scit-3_S43	10597161	90.1659	2.4549	7.3792	no
citrullifolium	Scit1	In	In_4	Scit_flow_4_S44	Scit-4_S44	18214239	88.9607	2.2669	8.7724	no
citrullifolium	Scit1	hypo	hypo_1	Scit_hypo_1_S85	Scit-1_S85	12074163	91.2922	2.7036	6.0042	no
citrullifolium	Scit1	hypo	hypo_2	Scit_hypo_2_S86	Scit-2_S86	14538325	90.888	2.3815	6.7304	no
citrullifolium	Scit1	hypo	hypo_3	Scit_hypo_3_S87	Scit-3_S87	12002669	87.3976	2.6588	9.9436	no
citrullifolium	Scit1	hypo	hypo_4	Scit_hypo_4_S88	Scit-4_S88	11866290	86.7943	2.7498	10.4558	no
cleistogamum	Scle2	apices	apices_1	Scle2_apices_3_S20	Scle2-3_S20	37595207	88.6494	2.0661	9.2845	no
cleistogamum	Scle2	coty	coty_1	Scle_coty_1_S9	Scle-1_S9	20369092	85.9833	5.7024	8.3143	no
cleistogamum	Scle2	coty	coty_2	Scle_coty_2_S10	Scle-2_S10	14615955	86.1004	5.5454	8.3542	no
cleistogamum	Scle2	coty	coty_3	Scle_coty_3_S11	Scle-3_S11	13404449	87.5301	4.8784	7.5914	no
cleistogamum	Scle2	coty	coty_4	Scle_coty_4_S12	Scle-4_S12	15162813	87.6202	4.8805	7.4993	no
cleistogamum	Scle2	In	In_1	Scle_flow_1_S11	Scle-1_S11	10907374	86.658	2.6517	10.6902	no
cleistogamum	Scle2	In	In_2	Scle_flow_2_S12	Scle-2_S12	18987227	84.9045	2.8275	12.268	no
cleistogamum	Scle2	In	In_3	Scle_flow_3_S13	Scle-3_S13	17171970	85.1652	2.7272	12.1076	no
cleistogamum	Scle2	In	In_4	Scle_flow_4_S14	Scle-4_S14	16691340	86.7736	2.6489	10.5776	no
cleistogamum	Scle2	leaves	leaves_1	Scle_leaves_1_S59	Scle-1_S59	16906847	87.8593	5.1452	6.9955	no
cleistogamum	Scle2	leaves	leaves_2	Scle_leaves_2_S60	Scle-2_S60	13830019	87.4102	5.5751	7.0146	no
cleistogamum	Scle2	leaves	leaves_3	Scle_leaves_3_S61	Scle-3_S61	16909694	85.9334	4.9401	9.1265	no
etuberosum	Setu1	apices	apices_1	Setu1_1_S7_apices	Setu1_1_S7	121840592	92.3711	2.3509	5.278	no
etuberosum	Setu1	apices	apices_2	Setu1_2_S8_apices	Setu1_2_S8	126647055	92.2429	2.4078	5.3493	no
etuberosum	Setu1	apices	apices_3	Setu1_3_S9_apices	Setu1_3_S9	121156974	90.1918	2.5969	7.2113	no
etuberosum	Setu1	In	In_1	Setu_flow_1_S15	Setu-1_S15	18481917	87.72	2.7032	9.5767	no
etuberosum	Setu1	In	In_2	Setu_flow_2_S16	Setu-2_S16	21076694	86.4453	2.8286	10.7261	no
etuberosum	Setu1	In	In_3	Setu_flow_3_S17	Setu-3_S17	16355094	87.0555	2.6342	10.3103	no
etuberosum	Setu1	In	In_4	Setu_flow_4_S18	Setu-4_S18	9420957	85.8115	2.5697	11.6188	no
giganteum	Sgig1	apices	apices_1	Sgig1_apices_1_S10	Sgig1-1_S10	26964164	8.6126	3.3442	88.0432	yes
giganteum	Sgig1	apices	apices_2	Sgig1_apices_2_S11	Sgig1-2_S11	30258644	3.5592	2.126	94.3148	yes
giganteum	Sgig1	apices	apices_3	Sgig1_apices_3_S12	Sgig1-3_S12	32213051	3.3975	1.5076	95.0949	yes
havanense	Shav1	apices	apices_1	Shav1_apices_1_S13	Shav1-1_S13	39510617	77.4462	2.6335	19.9202	no
havanense	Shav1	apices	apices_2	Shav1_apices_2_S14	Shav1-2_S14	32551348	75.5254	2.3962	22.0784	no
havanense	Shav1	apices	apices_3	Shav1_apices_3_S15	Shav1-3_S15	32858323	83.8597	2.1419	13.9984	no
insanum	Sins1	apices	apices_1	Sins1_1_S4_apices_	Sins1_1_S4	124630226	91.4315	2.9015	5.6671	no
insanum	Sins1	apices	apices_2	Sins1_2_S5_apices_	Sins1_2_S5	128745005	92.1722	2.8648	4.963	no
insanum	Sins1	apices	apices_3	Sins1_3_S6_apices_	Sins1_3_S6	134684010	90.976	2.762	6.2619	no
insanum	Sins1	coty	coty_1	Sins_coty_1_S45	Sins-1_S45	13542735	85.6504	8.4267	5.9229	no
insanum	Sins1	coty	coty_2	Sins_coty_2_S46	Sins-2_S46	13385648	85.4902	8.1727	6.3371	no
insanum	Sins1	coty	coty_3	Sins_coty_3_S47	Sins-3_S47	15658744	83.2649	9.1355	7.5996	no
insanum	Sins1	coty	coty_4	Sins_coty_4_S48	Sins-4_S48	14499442	84.5962	8.1461	7.2577	no
insanum	Sins1	In	In_1	Sins_flow_1_S49	Sins-1_S49	13867098	79.8575	4.5788	15.5636	no
insanum	Sins1	In	In_2	Sins_flow_2_S50	Sins-2_S50	16435525	84.3019	4.297	11.4011	no
insanum	Sins1	In	In_3	Sins_flow_3_S51	Sins-3_S51	17299968	89.049	3.431	7.5199	no
insanum	Sins1	hypo	hypo_1	Sins_hypo_1_S92	Sins-1_S92	11497555	89.5117	2.6359	7.8524	no
insanum	Sins1	hypo	hypo_2	Sins_hypo_2_S93	Sins-2_S93	11582008	86.0066	2.6127	11.3808	no
insanum	Sins1	hypo	hypo_3	Sins_hypo_3_S94	Sins-3_S94	13696649	85.6008	2.4936	11.9056	no
linearifolium	Slin1	apices	apices_1	Slin1_apices_3_S21	Slin1-3_S21	50838650	87.0902	4.1755	8.7343	no
macrocarpon	Smac3	apices	apices_1	Smac3_apices_2_S15	Smac3-2_S15	43576977	83.4216	3.4445	13.1339	no
macrocarpon	Smac3	coty	coty_1	Smac_coty_1_S13	Smac-1_S13	14107072	83.8029	8.812	7.3851	no
macrocarpon	Smac3	coty	coty_2	Smac_coty_2_S14	Smac-2_S14	15345225	82.4516	9.2937	8.2547	no
macrocarpon	Smac3	coty	coty_3	Smac_coty_3_S15	Smac-3_S15	14107771	83.3462	9.2181	7.4356	no
macrocarpon	Smac3	coty	coty_4	Smac_coty_4_S16	Smac-4_S16	13106808	82.4458	9.5098	8.0445	no
macrocarpon	Smac3	In	In_1	Smac_flow_1_S19	Smac-1_S19	9439516	80.5817	4.1802	15.2381	no
macrocarpon	Smac3	In	In_2	Smac_flow_2_S20	Smac-2_S20	9955085	86.5791	3.8664	9.5545	no
macrocarpon	Smac3	In	In_3	Smac_flow_3_S21	Smac-3_S21	14949221	88.2064	3.5504	8.2433	no
macrocarpon	Smac3	hypo	hypo_1	Smac_hypo_1_S61	Smac-1_S61	13400635	87.7815	3.3383	8.8802	no
macrocarpon	Smac3	hypo	hypo_2	Smac_hypo_2_S62	Smac-2_S62	13243419	89.7664	3.4757	6.7578	no
macrocarpon	Smac3	hypo	hypo_3	Smac_hypo_3_S63	Smac-3_S63	10833723	88.3104	3.2038	8.4858	no
macrocarpon	Smac3	hypo	hypo_4	Smac_hypo_4_S64	Smac-4_S64	12756058	85.6515	3.0521	11.2964	no
macrocarpon	Smac3	leaves	leaves_1	Smac_leaves_1_S62	Smac-1_S62	18388723	84.9525	6.9927	8.0548	no
macrocarpon	Smac3	leaves	leaves_2	Smac_leaves_2_S63	Smac-2_S63	11523045	84.844	7.1665	7.9896	no
macrocarpon	Smac3	leaves	leaves_3	Smac_leaves_3_S64	Smac-3_S64	14309211	85.4298	6.6211	7.9491	no
mammosum	Smam1	apices	apices_1	Smam1_apices_1_S38	Smam1-1_S38	26725222	71.8091	6.2927	21.8982	no
mammosum	Smam1	apices	apices_2	Smam1_apices_3_S39	Smam1-3_S39	33756334	86.9121	2.8644	10.2235	no
mammosum	Smam1	coty	coty_1	Smam_coty_1_S29	Smam-1_S29	15577084	86.6751	6.3677	6.9572	no
mammosum	Smam1	coty	coty_2	Smam_coty_2_S30	Smam-2_S30	15928046	87.1501	6.1241	6.7258	no
mammosum	Smam1	coty	coty_3	Smam_coty_3_S31	Smam-3_S31	17280221	86.416	6.4545	7.1295	no
mammosum	Smam1	coty	coty_4	Smam_coty_4_S32	Smam-4_S32	13798372	86.5686	6.3261	7.1053	no
mammosum	Smam1	In	In_1	Smam_flow_1_S33	Smam-1_S33	16093662	88.6075	2.606	8.7865	no
mammosum	Smam1	In	In_2	Smam_flow_2_S34	Smam-2_S34	9981779	86.8461	2.6969	10.457	no
mammosum	Smam1	In	In_3	Smam_flow_3_S35	Smam-3_S35	12487865	85.2948	3.0676	11.6376	no
mammosum	Smam1	In	In_4	Smam_flow_4_S36	Smam-4_S36	16307619	88.2849	2.794	8.9212	no
mammosum	Smam1	hypo	hypo_1	Smam_hypo_1_S77	Smam-1_S77	12400699	91.0204	2.5084	6.4712	no
mammosum	Smam1	hypo	hypo_2	Smam_hypo_2_S78	Smam-2_S78	15669604	90.6111	2.403	6.9859	no
mammosum	Smam1	hypo	hypo_3	Smam_hypo_3_S79	Smam-3_S79	12879846	86.8123	2.5734	10.6143	no
mammosum	Smam1	hypo	hypo_4	Smam_hypo_4_S80	Smam-4_S80	13654770	91.0001	2.3885	6.6113	no
muricatum	Smur2hap1	apices	apices_1	Smur2_apices_1_S12	Smur2-1_S12	46548319	79.3707	3.9848	16.6445	no
muricatum	Smur2hap1	apices	apices_2	Smur2_apices_3_S22	Smur2-3_S22	47676717	81.0195	4.1365	14.844	no
muricatum	Smur2hap2	apices	apices_1	Smur2_apices_1_S12	Smur2-1_S12	46548319	79.4325	3.9653	16.6023	no
muricatum	Smur2hap2	apices	apices_2	Smur2_apices_3_S22	Smur2-3_S22	47676717	81.6006	3.8597	14.5398	no
prinophyllum	Spri1	apices	apices_1	Spri1_apices_3_S23	Spri1-3_S23	47875007	0.0025	1.2087	98.7888	yes
prinophyllum	Spri1	coty	coty_1	Spri_coty_1_S17	Spri-1_S17	15918681	81.9891	8.7659	9.245	no
prinophyllum	Spri1	coty	coty_2	Spri_coty_2_S18	Spri-2_S18	14274982	85.3248	7.2372	7.438	no
prinophyllum	Spri1	coty	coty_3	Spri_coty_3_S19	Spri-3_S19	13536855	85.9055	7.1853	6.9092	no
prinophyllum	Spri1	coty	coty_4	Spri_coty_4_S20	Spri-4_S20	8985564	64.8683	4.6375	30.4942	no
prinophyllum	Spri1	In	In_1	Spri_flow_1_S22	Spri-1_S22	13095666	82.4239	4.276	13.3001	no
prinophyllum	Spri1	In	In_2	Spri_flow_2_S23	Spri-2_S23	9698170	89.1297	3.6525	7.2178	no
prinophyllum	Spri1	In	In_3	Spri_flow_3_S24	Spri-3_S24	10219595	84.4033	3.8921	11.7046	no
prinophyllum	Spri1	flower	flower_1	Spri_flower_1_S78	Spri-1_S78	8929923	68.4595	4.6062	26.9343	no
prinophyllum	Spri1	flower	flower_2	Spri_flower_2_S79	Spri-2_S79	8597134	69.8863	5.6588	24.4548	no
prinophyllum	Spri1	flower	flower_3	Spri_flower_3_S80	Spri-3_S80	13676950	82.1823	5.5247	12.293	no
prinophyllum	Spri1	flower	flower_4	Spri_flower_4_S81	Spri-4_S81	7981538	71.4132	5.8368	22.7499	no
prinophyllum	Spri1	fruit	fruit_1	Spri_fruit_1_S82	Spri-1_S82	8238149	82.3864	6.9456	10.668	no
prinophyllum	Spri1	fruit	fruit_2	Spri_fruit_2_S83	Spri-2_S83	8155553	78.9663	9.3292	11.7045	no
prinophyllum	Spri1	fruit	fruit_3	Spri_fruit_3_S84	Spri-3_S84	8767817	79.8895	5.8322	14.2783	no
prinophyllum	Spri1	fruit	fruit_4	Spri_fruit_4_S85	Spri-4_S85	8377007	77.4901	8.6975	13.8123	no
prinophyllum	Spri1	hypo	hypo_1	Spri_hypo_1_S65	Spri-1_S65	14639804	85.7828	3.9161	10.3011	no
prinophyllum	Spri1	hypo	hypo_2	Spri_hypo_2_S66	Spri-2_S66	11614597	84.4242	3.9594	11.6165	no
prinophyllum	Spri1	hypo	hypo_3	Spri_hypo_3_S67	Spri-3_S67	9345720	58.3486	2.38	39.2714	no
prinophyllum	Spri1	hypo	hypo_4	Spri_hypo_4_S68	Spri-4_S68	14662341	85.2235	3.9338	10.8427	no
prinophyllum	Spri1	leaves	leaves_1	Spri_leaves_1_S74	Spri-1_S74	7695924	87.8993	4.9622	7.1384	no
prinophyllum	Spri1	leaves	leaves_2	Spri_leaves_2_S75	Spri-2_S75	14783208	88.2467	4.6666	7.0867	no
prinophyllum	Spri1	leaves	leaves_3	Spri_leaves_3_S76	Spri-3_S76	12879082	83.7434	6.8043	9.4523	no
prinophyllum	Spri1	leaves	leaves_4	Spri_leaves_4_S77	Spri-4_S77	9804664	85.7869	5.5887	8.6244	no
prinophyllum	Spri1	pric	pric_1	Spri_pric_1_S86	Spri-1_S86	11517045	86.1453	4.3081	9.5466	no
prinophyllum	Spri1	pric	pric_2	Spri_pric_2_S87	Spri-2_S87	14128920	85.044	4.445	10.5111	no
prinophyllum	Spri1	pric	pric_3	Spri_pric_3_S88	Spri-3_S88	14800478	86.9309	4.2701	8.7989	no
prinophyllum	Spri1	pric	pric_4	Spri_pric_4_S89	Spri-4_S89	8554706	85.4035	4.4084	10.1881	no
prinophyllum	Spri1	root	root_1	Spri_root_1_S90	Spri-1_S90	12509867	86.1637	3.9619	9.8745	no
prinophyllum	Spri1	root	root_2	Spri_root_2_S91	Spri-2_S91	7935955	85.4073	3.7229	10.8699	no
prinophyllum	Spri1	root	root_3	Spri_root_3_S92	Spri-3_S92	9873257	86.2904	3.9696	9.74	no
prinophyllum	Spri1	root	root_4	Spri_root_4_S93	Spri-4_S93	7709887	86.5782	3.8581	9.5637	no
pseudolulo	Spse1	apices	apices_1	Spse1_apices_1_S28	Spse1-1_S28	34341794	87.6748	3.5221	8.8031	no
pseudolulo	Spse1	apices	apices_2	Spse1_apices_2_S29	Spse1-2_S29	32087516	90.357	3.0192	6.6238	no
pseudolulo	Spse1	apices	apices_3	Spse1_apices_3_S30	Spse1-3_S30	32189922	88.0155	3.4903	8.4942	no
quitoense	Squi2	apices	apices_1	Squi2_apices_2_S7	Squi2-2_S7	46622136	89.044	1.7718	9.1842	no
quitoense	Squi2	apices	apices_2	Squi2_apices_3_S24	Squi2-3_S24	40188809	91.3292	1.9121	6.7588	no
quitoense	Squi2	coty	coty_1	Squi_coty_1_S21	Squi-1_S21	13513127	85.7735	5.6283	8.5982	no
quitoense	Squi2	coty	coty_2	Squi_coty_2_S22	Squi-2_S22	15986460	88.056	5.1612	6.7828	no
quitoense	Squi2	coty	coty_3	Squi_coty_3_S23	Squi-3_S23	13643046	86.3671	5.4316	8.2013	no
quitoense	Squi2	coty	coty_4	Squi_coty_4_S24	Squi-4_S24	16851043	86.6424	5.8159	7.5418	no
quitoense	Squi2	In	In_1	Squi_flow_1_S25	Squi-1_S25	19977231	87.7161	2.0921	10.1917	no
quitoense	Squi2	In	In_2	Squi_flow_2_S26	Squi-2_S26	21382277	82.721	2.693	14.586	no
quitoense	Squi2	In	In_3	Squi_flow_3_S27	Squi-3_S27	21988067	86.3182	2.3306	11.3512	no
quitoense	Squi2	In	In_4	Squi_flow_4_S28	Squi-4_S28	10203634	84.6222	2.4602	12.9177	no
quitoense	Squi2	hypo	hypo_1	Squi_hypo_1_S69	Squi-1_S69	14508968	89.0501	2.1071	8.8428	no
quitoense	Squi2	hypo	hypo_2	Squi_hypo_2_S70	Squi-2_S70	12148353	89.2373	2.063	8.6996	no
quitoense	Squi2	hypo	hypo_3	Squi_hypo_3_S71	Squi-3_S71	12086685	87.7091	1.9677	10.3232	no
quitoense	Squi2	hypo	hypo_4	Squi_hypo_4_S72	Squi-4_S72	10242608	91.2781	1.7826	6.9392	no
quitoense	Squi2	leaves	leaves_1	Squi_leaves_1_S65	Squi-1_S65	17597686	88.5381	3.6948	7.7671	no
quitoense	Squi2	leaves	leaves_2	Squi_leaves_2_S66	Squi-2_S66	10690101	87.0506	4.9731	7.9763	no
quitoense	Squi2	leaves	leaves_3	Squi_leaves_3_S67	Squi-3_S67	16326147	88.0721	4.7454	7.1825	no
robustum	Srob1	apices	apices_1	Srob1_apices_1_S31	Srob1-1_S31	33686375	88.4325	2.5945	8.973	no
robustum	Srob1	apices	apices_2	Srob1_apices_2_S32	Srob1-2_S32	25301948	87.8937	2.3015	9.8048	no
robustum	Srob1	apices	apices_3	Srob1_apices_3_S33	Srob1-3_S33	37631024	88.1796	2.7358	9.0846	no
stramoniifolium	Sstr1	apices	apices_1	Sstr1_apices_1_S40	Sstr1-1_S40	29923665	79.9066	4.2989	15.7945	no
stramoniifolium	Sstr1	coty	coty_1	Sstr_coty_1_S41	Sstr-1_S41	15339390	86.5411	4.8614	8.5975	no
stramoniifolium	Sstr1	coty	coty_2	Sstr_coty_2_S42	Sstr-2_S42	12608763	89.3142	4.1791	6.5067	no
stramoniifolium	Sstr1	coty	coty_3	Sstr_coty_3_S43	Sstr-3_S43	14024615	88.3824	4.7877	6.8299	no
stramoniifolium	Sstr1	coty	coty_4	Sstr_coty_4_S44	Sstr-4_S44	14999223	88.2036	4.2716	7.5248	no
stramoniifolium	Sstr1	In	In_1	Sstr_flow_1_S45	Sstr-1_S45	10867423	84.0813	5.0058	10.9129	no
stramoniifolium	Sstr1	In	In_2	Sstr_flow_2_S46	Sstr-2_S46	13912131	84.9499	5.7811	9.2691	no
stramoniifolium	Sstr1	In	In_3	Sstr_flow_3_S47	Sstr-3_S47	22106483	82.5053	5.0536	12.4411	no
stramoniifolium	Sstr1	In	In_4	Sstr_flow_4_S48	Sstr-4_S48	9433725	80.7843	5.3673	13.8484	no
stramoniifolium	Sstr1	hypo	hypo_1	Sstr_hypo_1_S89	Sstr-1_S89	13166065	83.4073	2.6641	13.9286	no
stramoniifolium	Sstr1	hypo	hypo_2	Sstr_hypo_2_S90	Sstr-2_S90	12024518	75.0442	3.1384	21.8174	no
stramoniifolium	Sstr1	hypo	hypo_3	Sstr_hypo_3_S91	Sstr-3_S91	13032020	86.7381	2.5913	10.6706	no
torvum	Stor1	apices	apices_1	Stor1_apices_1_S37	Stor1-1_S37	17054431	56.691	7.1545	36.1545	no
torvum	Stor1	apices	apices_2	Stor1_apices_3_S36	Stor1-3_S36	24923563	68.7615	5.6738	25.5646	no
torvum	Stor1	coty	coty_1	Stor_coty_1_S33	Stor-1_S33	16893353	83.6124	5.4778	10.9098	no
torvum	Stor1	coty	coty_2	Stor_coty_2_S34	Stor-2_S34	13360031	87.05	4.6657	8.2843	no
torvum	Stor1	coty	coty_3	Stor_coty_3_S35	Stor-3_S35	13596746	88.3683	4.2306	7.4012	no
torvum	Stor1	coty	coty_4	Stor_coty_4_S36	Stor-4_S36	13108270	86.0198	4.4003	9.5799	no
torvum	Stor1	In	In_1	Stor_flow_1_S37	Stor-1_S37	19218854	86.3046	2.4253	11.2701	no
torvum	Stor1	In	In_2	Stor_flow_2_S38	Stor-2_S38	10652830	84.8478	2.4781	12.6742	no
torvum	Stor1	In	In_3	Stor_flow_3_S39	Stor-3_S39	14627627	87.3243	2.233	10.4427	no
torvum	Stor1	In	In_4	Stor_flow_4_S40	Stor-4_S40	16457026	89.1077	2.4023	8.49	no
torvum	Stor1	hypo	hypo_1	Stor_hypo_1_S81	Stor-1_S81	14083623	88.4599	2.0484	9.4917	no
torvum	Stor1	hypo	hypo_2	Stor_hypo_2_S82	Stor-2_S82	12753070	89.1003	1.9887	8.911	no
torvum	Stor1	hypo	hypo_3	Stor_hypo_3_S83	Stor-3_S83	5378178	51.9907	2.4578	45.5515	yes
torvum	Stor1	hypo	hypo_4	Stor_hypo_4_S84	Stor-4_S84	13661464	83.074	2.0133	14.9127	no
violaceum	Svio1	apices	apices_1	Sang7_apices_1_S7	Sang7-1_S7	33166039	86.8388	3.3512	9.81	no
violaceum	Svio1	apices	apices_2	Sang7_apices_2_S8	Sang7-2_S8	34298969	87.2495	3.2066	9.5439	no
violaceum	Svio1	apices	apices_3	Sang7_apices_3_S9	Sang7-3_S9	36259049	86.5444	3.8723	9.5833	no

## Sheet: Supplementary Table 7
Supplementary Table 7. Copy number variations of candidate genes across the Solanum pan-genome
Phenotype	Gene family	References	GeneName	GeneId	Sabu2	Saet3	Same3	Scle2	Setu1	Smac3	Smur2hap1	Smur2hap2	Spri1	Scan1	Smam1	Slin1	Svio1	Sgig1	Srob1	Sstr1	Shav1	Sins1	Sang8	M82	Squi2	Scit1	Spse1	Stor1
Fruit locule	MADS	doi.org/10.1101/2021.01.04.425284	AFF, SlMBP3	Solyc06g064840	1	1	1	1	1	1	1	1	1	1	1	1	1	1	1	1	1	1	1	1	1	1	1	1
Fruit parthenocarpy	MADS	doi.org/10.1111/pbi.12662	AGL6	Solyc01g093960	1	1	1	1	1	1	1	1	1	1	1	1	1	1	1	1	1	1	1	1	1	1	1	1
Fruit flavor	Malate transporter	doi.org/10.3389/fpls.2021.642828	ALMT9	Solyc06g072920	1	1	1	1	1	1	1	1	1	1	1	1	1	1	1	1	1	1	1	1	1	1	1	1
Inflorescence architecture	F-box	doi.org/10.1371/journal.pbio.0060288	ANANTHA	Solyc02g081670	1	1	1	1	1	1	1	1	1	1	1	1	1	1	1	1	1	1	1	1	1	1	1	1
Shoot and flower development	Leucine-rich receptor-like kinase	doi: 10.1093/hr/uhae126	BAM1	Solyc02g091840	1	1	1	1	1	1	1	1	1	1	1	1	1	1	1	1	1	1	1	1	1	1	1	1
Meristem maintenance?	BRCT domain		BARD1	Solyc06g008210	1	1	1	1	1	1	1	1	1	1	1	1	1	1	1	1	1	1	1	1	1	1	1	1
Meristem maintenance?	BRCT domain		BARD1	Solyc09g066080	1	2	1	1	1	3	1	1	3	1	1	2	2	1	1	1	1	2	2	1	1	1	1	1
Fruit development	BELL	doi.org/10.1093/jxb/eraa272	Bell-like homeodomain protein 4	Solyc08g065420	1	1	1	1	1	1	1	1	1	1	1	1	1	1	1	1	1	1	1	1	1	1	1	1
Embryo development?	BELL		Bell-like homeodomain protein 9	Solyc09g011380	1	1	1	1	1	1	1	1	1	1	1	1	1	1	1	1	1	1	1	1	1	1	1	1
Flower development?	BELL		Bell-like homeodomain protein 3	Solyc08g081400	1	1	1	1	1	1	1	1	1	1	1	1	1	1	1	1	1	1	1	1	1	1	1	1
Inflorescence architecture	BOPs	doi.org/10.1101/gad.288415.116	BOP1	Solyc04g040220	1	1	1	1	1	1	1	1	1	1	1	1	1	1	1	1	1	1	1	1	1	1	1	1
Inflorescence architecture	BOPs	doi.org/10.1101/gad.288415.116	BOP2	Solyc10g079460	1	1	1	1	1	1	1	1	1	1	1	1	1	1	1	1	1	1	1	1	1	1	1	1
Inflorescence architecture	BOPs	doi.org/10.1101/gad.288415.116	BOP3	Solyc10g079750	1	1	1	1	1	1	1	1	1	1	1	1	1	1	1	1	1	1	1	1	1	1	0	1
Plant height	FPF1	doi.org/10.1002/pld3.422	BR	Solyc01g066980	1	1	1	1	1	1	1	1	1	1	1	1	1	1	1	1	1	1	1	1	1	1	1	1
Plant height	FPF1	doi.org/10.1002/pld3.422	BR2	Solyc01g066970	1	1	1	1	1	1	1	1	1	1	1	1	1	1	1	1	1	1	1	1	1	1	1	1
Plant height	FPF1	doi.org/10.1002/pld3.422	BR3	Solyc01g066950	1	1	1	1	1	1	1	1	1	1	1	1	1	1	1	1	1	1	1	1	1	1	1	1
Fruit flavor	Carotenoid cleavage dioxygenase	doi: 10.3390/genes12020226	CCD1A	Solyc01g087250	1	1	1	1	1	1	1	1	1	1	1	1	1	1	1	1	1	1	1	1	1	1	1	1
Fruit flavor	Carotenoid cleavage dioxygenase	doi: 10.3390/genes12020226	CCD1B	Solyc01g087260	1	1	1	1	1	1	1	1	1	1	1	1	1	1	1	1	1	1	1	1	1	1	1	1
Fruit color	Carotenoid cleavage dioxygenase	doi: 10.3390/genes12020226	CCD4A	Solyc08g075480	0	0	2	0	0	1	1	1	1	0	0	1	1	0	1	0	1	1	0	1	0	0	0	0
Fruit color	Carotenoid cleavage dioxygenase	doi: 10.3390/genes12020226	CCD4B	Solyc08g075490	1	1	1	1	1	1	1	1	1	1	1	1	1	1	1	1	1	1	1	1	1	1	1	1
Fruit flavor?	Carotenoid cleavage dioxygenase	doi: 10.3390/genes12020226	CCD7	Solyc01g090660	1	1	1	1	1	1	1	1	1	1	1	1	1	1	1	1	1	1	1	1	1	1	1	1
Lateral organ fasciation/Fruit locule	CLE	doi.org/10.1038/ng.3309 ; doi.org/10.1038/s41588-019-0389-8	CLE9	Solyc06g074060	0	0	1	0	1	0	0	0	0	0	0	0	0	0	0	0	0	0	0	1	0	0	0	1
Lateral organ fasciation/Fruit locule	LRRK	doi.org/10.1038/ng.3309	CLV1	Solyc04g081590	1	1	1	1	1	1	1	1	1	1	1	1	1	1	1	1	1	1	1	1	1	1	1	1
Meristem maintenance/Fruit locule	CLE	doi.org/10.1038/ng.3309	CLV3	Solyc11g071380	1	1	1	1	1	1	1	1	2	1	1	1	1	1	1	1	1	1	1	1	1	1	1	1
Meristem maintenance?	Leucine-rich receptor-like kinase		CRN/ CORYNE	Solyc05g023760	1	1	1	1	1	1	1	1	1	1	1	1	1	1	2	2	1	1	1	1	1	1	2	1
Fruit color	Carotenoid isomerase	doi.org/10.1105/tpc.010303	CRTISO	Solyc10g081650	1	1	1	1	1	1	1	1	1	1	1	1	1	2	1	1	1	1	1	1	1	1	1	1
Fruit weight	FAF	doi: 10.1371/journal.pgen.1006930	CSR-like1	Solyc06g073940	1	1	1	1	1	1	1	1	1	1	1	1	1	1	1	1	1	1	1	1	1	1	1	1
Fruit cuticle microfissuring	DUF833 domain	doi.org/10.3389/fpls.2017.01254; doi.org/10.1111/j.1365-313X.2007.03265.x	CWP1	Solyc04g082540	1	1	1	1	1	1	1	1	1	1	1	1	1	1	1	1	1	1	1	1	1	1	1	1
Fruit color?	β-Carotene hydroxylase		CRTR-B1	Solyc06g036260	1	1	1	1	1	1	1	1	1	1	1	1	1	1	1	1	1	1	1	1	1	1	1	1
Fruit color?	β-Carotene hydroxylase		CRTR-B2	Solyc03g007960	1	1	2	1	1	1	1	1	1	1	1	1	1	1	1	1	1	1	1	1	1	1	1	1
Flower development and Inflorescence architecture?	DOF		DOF9	Solyc02g090220	1	1	1	1	1	1	1	1	1	1	1	1	1	1	1	1	1	1	1	1	1	1	1	1
Leaf development	AP2-domain transcritpion factor		DRN1	Solyc05g013540	1	1	1	1	1	1	1	1	1	1	1	1	1	1	1	1	1	1	1	1	1	1	1	1
Fruit color	1-Deoxy-D-xylulose-5-phosphate reductoisomerase		DXR	Solyc03g114340	1	1	1	1	1	1	1	1	1	1	1	1	1	1	1	1	1	1	1	1	1	1	1	1
Fruit color	1-D-deoxyxylulose 5-phosphate synthase	doi.org/10.1038/srep45333	DXS1	Solyc01g067890	1	1	1	1	1	1	1	1	1	1	1	1	1	1	1	1	1	1	1	1	1	1	1	1
Fruit color	1-Deoxy-D-xylulose 5-phosphate synthase		DXS2	Solyc11g010850	1	1	1	1	1	1	1	1	1	1	1	1	1	1	1	1	1	1	1	1	1	1	1	1
Plant height	GA2 oxidase 7	doi.org/10.1111/tpj.14145. ; doi.org/10.3390/ijms20092204	EI ; TIE	Solyc02g080120	1	1	1	1	1	1	1	1	1	1	1	1	1	1	1	1	1	1	1	1	1	1	1	1
Circadian rhythms	F-box	doi.org/10.1038/ng.3447	EID1	Solyc09g075080	1	1	1	1	1	1	1	1	1	1	1	1	1	1	1	1	1	1	1	1	1	1	1	1
Inflorescence architecture	MADS	doi.org/10.1016/j.cell.2017.04.032	EJ2	Solyc03g114840	1	1	1	1	1	1	1	1	1	1	1	1	1	1	1	1	1	1	1	1	1	1	1	1
Fruit locule	AP2/ERF	doi.org/10.1073/pnas.1913688117	ENO	Solyc03g006320	1	1	1	1	1	1	1	1	1	1	1	1	1	1	1	1	1	1	1	1	1	1	1	2
Plant height	Receptor Protein Kinase	doi.org/10.1038/s41587-019-0361-2	ER	Solyc08g061560	1	1	1	1	1	1	1	1	1	1	1	1	1	1	1	1	1	1	1	1	1	1	1	1
Plant height	Receptor Protein Kinase	doi.org/10.1038/s41587-019-0361-2	ERL1	Solyc03g007050	1	1	1	1	1	1	1	1	1	1	1	1	1	1	1	1	1	1	1	1	1	1	1	1
Flower development	LEAFY-like		FALSIFLORA	Solyc03g118160	1	1	1	1	1	1	1	1	1	1	1	1	1	1	1	1	1	1	1	1	1	1	1	1
Fruit size	YABBY		FASCIATED	Solyc11g071810	1	1	1	1	1	1	1	1	1	1	1	1	1	1	1	1	1	1	1	1	1	1	1	1
Inflorescence architecture	Arabinosyltransferase	doi.org/10.1038/ng.3309	FIN	Solyc11g064850	1	1	1	1	1	1	1	1	1	1	1	1	1	1	1	1	1	1	1	1	1	1	1	1
Shoot architecture	Florigen		FTL1b	Solyc11g008640	0	1	1	1	1	1	1	1	1	0	0	0	0	0	1	0	1	0	1	1	0	0	0	1
Fruit weight	PLAC8	doi.org/10.1093/jxb/erab207 ; doi.org/10.1126/science.289.5476.85	FW2.2 ; CNR	Solyc02g090730	1	1	1	1	1	1	1	1	1	1	5	1	1	1	1	1	0	1	1	1	1	1	1	1
Fruit weight	Cytochrome P450	doi.org/10.1073/pnas.1307313110 ; doi.org/10.1016/j.cell.2020.05.021	FW3.2 ; SlKLUH	Solyc03g114940	1	1	2	1	1	1	1	1	1	1	1	1	1	1	1	1	1	1	1	1	1	1	1	1
Fruit weight	FAF	doi.org/10.1371/journal.pgen.1006930	FW11.3 ; CSR	Solyc11g071940	1	1	1	1	1	1	1	1	1	1	1	1	1	1	1	1	1	1	1	1	1	1	1	1
Fruit color	MYB-GARP	doi.org/10.1126/science.1222218 ; doi.org/10.1105/tpc.113.118794	GLK2	Solyc10g008160	1	1	1	1	1	1	1	1	1	1	1	1	1	1	1	1	1	1	1	1	1	1	1	1
Fruit shape	Cytochrome P450	doi.org/10.1038/s41438-021-00574-3	GLOBE	Solyc12g006860	1	1	0	1	1	1	1	1	1	1	1	1	1	1	1	1	1	1	1	1	1	1	1	1
Leaf development	NAC	DOI: 10.1242/dev.031625	GOB	Solyc07g062840	1	1	1	1	1	1	1	1	1	1	1	1	1	1	1	1	1	1	1	1	1	1	1	1
Floral organ identity	AP2/ERF		Huskless	Solyc09g007260	1	1	2	1	1	1	1	1	1	1	1	1	1	1	1	1	1	1	1	1	1	1	1	1
Fruit locule	Mini Zinc Finger	doi: 10.1105/tpc.17.00653	IMA	Solyc02g087970	1	1	1	1	1	1	1	1	1	1	1	1	1	1	1	1	1	1	1	1	1	1	1	1
Inflorescence architecture	MADS	doi.org/10.1016/j.cell.2017.04.032	J2	Solyc12g038510	1	0	1	0	1	0	1	1	0	1	0	0	0	0	1	2	0	0	0	1	1	0	1	0
Meristem maintenance	Kinase associated protein phosphatase		KAPP	Solyc01g079720	1	1	1	1	1	1	1	1	1	1	1	1	1	1	2	1	1	1	1	1	1	1	1	1
Fruit locule	PPD-like	doi.org/10.1093/plphys/kiab464	KIX8	Solyc07g008100	1	1	1	1	1	1	1	1	1	1	1	1	1	1	1	1	1	1	1	1	1	1	1	1
Fruit locule	PPD-like	doi.org/10.1093/plphys/kiab464	KIX9	Solyc08g059700	1	1	1	1	1	2	1	1	1	1	1	3	1	4	1	1	1	2	1	1	1	1	1	1
Leaf development	TALE/KNOX		KN1	Solyc04g077210	1	1	1	1	1	1	1	1	1	1	1	1	1	1	1	1	1	1	1	1	1	1	1	1
Leaf development	TALE/KNOX		KNOX-1	Solyc05g005090	1	1	1	1	1	1	1	1	1	1	1	1	1	1	1	1	1	1	1	1	1	1	1	1
Leaf development	TCP		LANCEOLATE	Solyc07g062680	1	1	1	1	1	1	1	1	1	1	1	1	1	1	1	1	1	1	1	1	1	1	1	1
Fruit color	Lycopene β-cyclase		LCY-B1	Solyc04g040190	1	1	1	1	1	1	1	1	1	1	1	1	1	1	1	1	1	1	1	1	1	1	1	1
Fruit color	Lycopene β-cyclase		LCY-B2	Solyc06g074240	1	1	1	1	1	1	1	1	1	1	1	1	1	1	1	1	1	1	1	1	1	1	1	1
Fruit color	Lycopene β-cyclase		LCY-b	Solyc10g079480	1	1	1	1	1	1	1	1	1	1	0	1	1	1	1	1	1	1	1	1	1	1	1	1
Inflorescence architecture	MADS	doi.org/10.1016/j.cell.2017.04.032	LIN	Solyc04g005320	1	1	1	1	1	1	0	1	1	1	1	1	1	1	1	1	1	1	1	1	1	1	1	1
Fruit flavor	Cell-wall invertase	doi.org/10.3389/fpls.2021.642828	LIN5	Solyc09g010080	1	1	2	1	1	1	1	1	1	1	1	1	1	1	1	1	1	1	1	1	1	1	1	1
Circadian rhythms	LNK	doi.org/10.1073/pnas.1801862115	LNK1	Solyc01g105120	1	1	1	1	1	1	1	1	1	1	1	1	1	1	1	1	1	1	1	1	1	1	1	1
Circadian rhythms	LNK	doi.org/10.1073/pnas.1801862115	LNK2	Solyc01g068560	1	1	2	1	1	1	1	1	1	1	1	1	1	1	1	1	1	1	1	1	1	1	1	1
Cytokinin biosynthesis/Prickles	LOG	DOI: 10.1126/science.ado1663	LOG3	Solyc06g075090	1	1	1	1	1	1	1	1	1	1	1	1	1	1	1	1	1	1	1	1	1	1	1	1
Cytokinin biosynthesis	LOG		LOG paralog	Solyc01g005680	1	1	1	1	1	1	1	2	1	1	1	1	1	1	1	1	1	1	1	1	1	1	1	2
Cytokinin biosynthesis	LOG		LOG paralog	Solyc01g007263	1	1	1	1	1	1	1	1	1	2	2	1	1	1	2	3	1	1	1	1	3	2	3	2
Cytokinin biosynthesis	LOG		LOG paralog	Solyc04g081290	1	1	1	1	1	1	1	1	1	1	1	1	1	1	1	1	1	1	1	1	1	1	1	1
Cytokinin biosynthesis	LOG		LOG paralog	Solyc08g062820	1	1	1	1	1	1	1	1	1	1	1	1	1	1	1	1	1	1	1	1	1	1	1	1
Cytokinin biosynthesis	LOG		LOG paralog	Solyc10g082020	1	1	1	1	1	1	1	1	1	1	1	1	1	1	2	1	1	1	1	1	1	1	1	1
Cytokinin biosynthesis	LOG		LOG paralog	Solyc10g084150	1	1	1	1	1	1	1	1	1	1	1	1	1	1	1	1	1	1	1	1	1	1	1	1
Cytokinin biosynthesis	LOG		LOG paralog	Solyc11g069570	1	1	1	1	1	1	1	1	1	1	1	1	1	1	1	1	1	1	1	1	1	1	1	1
Shoot architecture	Kelch domain	doi.org/10.1105/tpc.17.00030	LTM	Solyc01g100600	1	1	1	1	1	1	1	1	1	1	1	1	1	1	1	1	1	1	1	1	1	1	1	1
Fruit flavor	Lipoxygenase	doi.org/10.3389/fpls.2021.642828	LoxC	Solyc01g006540	1	1	1	1	1	1	1	1	1	1	1	1	1	1	1	1	1	1	1	1	1	1	1	1
Inflorescence architecture	MADS	doi.org/10.1126/science.1068181	MC	Solyc05g056620	1	1	1	1	1	1	1	1	1	1	1	1	1	1	1	1	1	1	1	1	1	1	1	1
Fruit color	R2R3-MYB	doi.org/doi.org/10.1104/pp.109.147322 ; doi.org/10.1038/ng.3117	MYB12	Solyc01g079620	1	1	1	1	1	1	1	1	1	1	1	1	1	1	1	1	1	1	1	1	1	1	1	1
Root development?	NAC		NAC1	Solyc07g066330	1	1	1	1	1	1	1	1	1	1	1	1	1	1	1	1	1	1	1	1	1	1	1	1
Fruit color	NAC	doi.org/10.1016/j.pbi.2007.04.008	NOR	Solyc10g006880	1	1	1	1	1	1	1	1	1	1	1	1	1	1	1	1	1	1	1	1	1	1	1	1
Stress response?	NUDT		NUDT19	Solyc06g075080	1	1	1	1	1	1	1	1	1	1	1	1	1	1	1	1	1	1	1	1	1	1	1	1
Fruit shape	OFP	doi.org/10.1073/pnas.162485999	OVATE	Solyc02g085500	1	1	1	1	1	1	1	1	1	1	1	1	1	1	1	1	1	1	1	1	1	1	1	1
Fruit color	Phytoene desaturase	doi.org/10.3390/genes12020226	PDS1	Solyc03g123760	1	1	1	1	1	1	1	1	1	1	1	1	1	1	1	1	1	1	1	1	1	1	1	1
Inflorescence architecture?/Fruit ripening?	AP2-like ERF	doi: 10.3390/plants12152812	AP2-like	Solyc05g051380	1	1	1	1	1	1	1	1	1	1	1	1	1	1	1	1	1	1	1	1	1	1	1	1
Inflorescence architecture?	AP2-like ERF		PLT3	Solyc11g010710	1	1	1	1	1	1	1	1	1	1	1	1	1	1	1	1	1	1	1	1	1	1	1	1
Plant height	DELLA	doi.org/doi.org/10.1093/jxb/erm354	PRO	Solyc11g011260	1	1	1	1	1	1	1	1	1	1	1	1	1	1	1	1	1	1	1	1	1	1	1	1
Fruit color	Phytoene synthase	doi.org/10.1073/pnas.1214808109	PSY1	Solyc03g031860	1	1	1	1	1	1	1	1	1	1	1	1	1	1	1	1	1	1	1	1	1	1	1	1
Fruit color/Fruit ripening	Phytoene synthase 2	doi.org/10.1016/j.plantsci.2022.111177	PSY2	Solyc02g081330	1	1	1	1	1	1	1	1	1	1	1	1	1	1	1	1	1	1	1	1	1	1	1	1
carotenoid biosynthesis	Phytoene synthase 3		PSY3	Solyc01g005940	1	1	1	1	1	1	1	1	1	1	1	1	1	1	1	1	1	1	1	1	1	1	1	1
Fruit ripening?	AP2/ERF		ERF2.2	Solyc02g077840	1	1	1	1	1	1	1	1	1	1	1	1	1	1	1	1	1	1	1	1	1	1	1	1
Flower color	Phytylesther synthase	doi.org/10.1111/tpj.12570	PYP1	Solyc01g098110	1	1	1	1	1	1	1	1	1	1	1	2	1	1	1	1	1	2	1	1	1	1	1	1
Floral organ identity	AP2/ERF		PhBOB	Solyc10g084340	1	1	1	1	1	1	1	1	1	1	2	1	1	1	1	1	1	1	1	1	1	1	1	1
Miscellaneous	MADS	doi.org/10.1126/science.1068181	RIN	Solyc05g012020	1	1	1	1	1	1	1	1	1	1	1	1	1	1	1	1	1	1	1	1	1	1	1	1
Shoot architecture	Florigen	doi.org/10.1073/pnas.0601620103	SFT	Solyc03g063100	1	1	1	1	1	1	1	1	1	1	1	1	1	1	1	1	1	1	1	1	1	1	1	1
Flower development	Auxin Response Factor		ARF6	Solyc07g043620	1	1	1	1	1	1	1	1	1	1	1	1	1	1	1	1	1	1	1	1	1	1	1	1
Leaf architecture	Auxin Response Factor	doi.org/10.1111/tpj.13188	ARF10A	Solyc11g069500	1	1	1	1	1	1	1	1	1	1	1	1	1	1	1	1	1	1	1	1	1	1	1	1
Meristem and organ development	LRRK	doi.org/10.1038/ng.3309	CLV2	Solyc04g056640	1	8	1	1	1	6	1	1	1	1	1	15	6	3	1	1	1	8	7	1	1	1	1	1
Meristem maintenance	GRAS		HAM	Solyc08g078800	1	1	1	1	1	1	1	1	1	1	1	1	1	1	1	1	1	1	1	1	1	1	1	1
Meristem maintenance	GRAS	doi.org/10.1093/jxb/erw388	HAM2	Solyc01g090950	1	1	1	1	1	1	1	1	1	1	1	1	1	1	2	1	1	1	1	1	1	1	1	1
Fruit development	GRAS	doi.org/10.1101/2024.08.02.606343	HAM4	Solyc02g085600	1	2	1	1	1	1	1	1	1	1	1	2	1	2	1	1	1	1	2	1	1	1	1	1
Flower development	NAC	doi.org/10.1093/jxb/ert324	NAM2	Solyc03g115850	1	1	1	1	1	1	1	1	1	1	1	1	1	1	1	1	1	1	1	1	1	1	1	1
Fruit development	NAC		NAM3	Solyc06g069710	1	1	1	1	1	1	1	1	1	1	1	1	1	1	1	1	1	1	1	1	1	1	1	1
Fruit shape	OFP	doi.org/10.1038/s41467-018-07216-8	SOV	Solyc10g076180	1	1	1	1	1	1	1	1	1	1	1	1	1	1	1	1	1	1	1	1	1	1	1	1
Shoot architecture	Florigen	doi.org/10.1242/dev.125.11.1979	SP	Solyc06g074350	1	1	1	1	1	1	1	1	1	1	1	1	1	1	1	1	1	1	1	1	1	1	1	1
Shoot architecture	Florigen	doi.org/10.1023/B:PLAN.0000004333.96451.11	SP2G	Solyc02g079290	1	1	1	1	0	1	1	1	1	1	1	1	1	1	1	1	1	1	1	1	1	1	1	1
Shoot architecture	Florigen	doi.org/10.1038/ng.3733 ; doi.org/10.1104/pp.18.01137	SP5G	Solyc05g053850	1	1	1	1	1	1	1	1	1	1	1	1	1	1	1	1	1	1	1	1	1	1	1	1
Shoot architecture	Florigen	doi.org/10.1038/ng.3733	SP5G-paralog	Solyc11g008650	1	1	2	1	1	1	1	1	2	1	1	1	1	2	1	1	1	1	6	1	1	1	1	1
Shoot architecture	Florigen	doi.org/10.1023/B:PLAN.0000004333.96451.11 ; doi.org/10.1038/nature10431	SP6A	Solyc05g055660	2	1	1	1	1	1	0	0	1	1	1	1	1	1	1	1	1	1	1	1	1	1	1	2
Shoot architecture	Florigen	doi.org/10.1023/B:PLAN.0000004333.96451.11	SP9D	Solyc09g009560	1	1	2	1	1	1	1	1	1	1	1	1	1	1	1	1	1	1	1	1	1	1	1	1
Shoot architecture	bZIP	doi.org/10.1105/tpc.010293	SPGB ; SSP	Solyc02g083520	1	1	1	1	1	1	1	1	1	2	1	1	1	1	1	3	1	1	1	1	1	1	1	1
Shoot architecture	bZIP	doi.org/doi:10.1038/ng.3131	SPGB2 ; SSP2	Solyc02g061990	1	1	1	1	1	1	1	1	1	1	1	1	1	1	1	1	1	1	1	1	1	1	1	1
Inflorescence architecture	MADS	doi.org/10.1016/j.cell.2020.05.021	STM3	Solyc01g092950	1	1	1	1	1	1	1	1	1	1	1	1	1	1	1	1	1	1	1	2	1	1	1	1
Fruit shape	IQD	doi.org/10.1126/science.1153040	SUN	Solyc10g079240	1	1	1	1	1	1	1	1	1	1	1	1	1	1	1	1	1	1	1	1	1	1	1	1
Leaf architecture/ Prickles?	ARF	doi.org/10.1111/tpj.13188; doi.org/10.1270/jsbbs.20004	SlARF10b	Solyc06g075150	1	1	1	1	1	1	1	1	1	1	1	1	1	1	1	1	0	1	1	1	1	1	1	1
Fruit color	Geranylgeranyl diphosphate synthase	doi.org/10.1111/nph.17283	SlG1	Solyc11g011240	1	1	1	1	1	1	1	1	1	1	1	1	1	1	1	1	1	1	1	1	1	1	1	1
Fruit color	Geranylgeranyl diphosphate synthase	doi.org/10.1111/nph.17283	SlG2	Solyc04g079960	1	1	1	1	1	1	1	1	1	1	1	1	1	1	1	1	1	1	1	1	1	1	1	1
Fruit color	Geranylgeranyl diphosphate synthase	doi.org/10.1111/nph.17283	SlG3	Solyc02g085700	1	1	1	1	1	1	1	1	1	1	1	1	1	1	1	1	1	1	1	1	1	1	1	1
	GATA	doi.org/10.1270/jsbbs.20004	SlGATA19	Solyc06g075140	1	1	1	1	1	1	1	1	1	1	1	1	1	1	1	1	0	2	1	1	1	1	1	0
	GATA	doi.org/10.1270/jsbbs.20004	SlGATA19	Solyc11g069510	1	1	1	1	1	1	1	1	1	1	1	1	1	1	1	1	1	1	1	1	1	1	1	1
Plant height	GA receptors	doi.org/10.1038/s41598-018-30502-w	SlGID1ac	Solyc01g098390	1	1	1	1	1	1	1	1	1	1	1	1	1	1	1	1	0	1	1	1	1	1	0	1
Plant height	GA receptors	doi.org/10.1038/s41598-018-30502-w	SlGID1b-1	Solyc09g074270	1	1	1	1	1	1	1	1	1	1	1	1	1	1	1	1	1	1	1	1	1	1	1	1
Plant height	GA receptors	doi.org/10.1038/s41598-018-30502-w	SlGID1b-2	Solyc06g008870	1	1	1	1	1	1	1	1	1	1	1	1	1	1	1	1	1	1	1	1	1	1	1	1
Anthocyanin	bHLH	doi.org/10.1104/pp.19.01530	SlJAF13	Solyc08g081140	1	1	1	1	1	1	1	1	1	1	1	1	1	1	1	1	1	1	1	1	1	1	1	1
Anthocyanin	R2-R3 MYB	doi.org/10.1104/pp.19.01530	SlMYBATV	Solyc07g052490	1	1	1	1	1	1	1	1	1	1	1	1	1	1	1	1	1	1	1	1	1	1	1	1
Flower development	bHLH	doi.org/10.1126/science.1148428	Style2.1	Solyc02g087860	1	1	1	1	1	1	1	1	1	1	1	1	1	1	1	1	1	1	1	1	1	1	1	1
Leaf size	TCP		TCP7	Solyc02g089830	1	1	1	1	1	1	1	1	1	1	1	1	1	1	1	1	1	1	1	1	1	1	1	1
Leaf size	TCP		TCP22	Solyc04g006980	1	1	1	1	1	1	0	1	1	1	1	1	1	1	1	1	1	1	1	1	1	1	1	1
	TCP		TCP25	Solyc05g009900	1	1	1	1	1	1	1	1	1	1	1	1	1	1	1	1	1	1	1	1	1	1	1	1
Plant architecture	TCP	doi.org/10.1007/s00299-021-02680-x	TCP26	Solyc03g045030	1	1	1	1	1	1	20	23	1	1	1	1	1	1	1	1	0	1	1	1	1	1	1	1
Plant architecture	GRAS		Scarecrow-like 1	Solyc05g054170	1	1	1	1	1	1	1	1	1	1	1	1	1	1	1	1	1	1	1	1	1	1	1	1
Leaf architecture	TALE/KNOX homeobox family		STM	Solyc02g081120	1	1	1	1	1	1	1	1	1	1	1	1	1	1	1	1	1	1	1	1	1	1	1	1
Inflorescence architecture	MADS	doi.org/10.1016/j.cell.2020.05.021	TM3	Solyc01g093965	1	1	1	1	1	1	1	1	1	1	1	1	1	1	1	1	1	1	1	1	1	1	1	1
Inflorescence architecture	ALOG	doi.org/10.1038/ng.2465	TMF	Solyc09g090180	1	1	1	1	1	1	1	1	1	1	1	1	1	1	1	1	1	1	1	1	1	1	1	1
Meristem maintenance	Ser/Thr protein kinase		TOADSTOOL 2	Solyc03g059490	1	1	1	1	1	1	1	1	1	1	1	1	1	1	1	1	1	1	1	1	1	1	1	1
Fruit ripening	Homeobox-leucine zipper protein		VAHOX1	Solyc03g113270	1	1	1	1	1	1	1	1	1	1	1	1	1	1	1	1	1	1	1	1	1	1	1	1
Leaf architecture	WOX		WOX1	Solyc03g118770	1	1	1	1	1	1	1	1	1	1	1	1	1	1	1	1	1	1	1	1	1	1	1	1
Embryo development	WOX		WOX2	Solyc06g076000	1	1	1	1	1	1	1	1	1	1	1	1	1	1	1	1	1	1	1	1	1	1	1	1
	WOX		WOX3C	Solyc06g075567	1	1	1	1	1	1	1	1	1	1	1	1	1	1	1	1	1	1	1	1	1	1	1	1
Leaf development	WOX	doi.org/10.3389/fpls.2021.731079	WOX3a	Solyc11g072790	1	1	1	1	1	1	1	1	1	1	1	1	1	1	1	1	1	1	1	1	1	1	1	1
Leaf development	WOX	doi.org/10.3389/fpls.2021.731079	WOX3b	Solyc11g072770	1	1	1	1	1	1	1	1	1	1	1	1	1	1	1	1	1	1	1	1	1	1	1	1
Vascular organisation	WOX	doi.org/10.1093/plcell/koab246	WOX4	Solyc04g078650	1	1	1	1	1	1	1	1	1	1	1	1	1	1	1	1	1	1	1	1	1	1	1	1
Root meristem maintenance	WOX		WOX5	Solyc03g096300	1	1	1	1	1	1	1	1	1	1	1	1	1	1	1	1	1	1	1	1	1	1	1	1
Embryo development/Inflorescence architecture	WOX	DOI: 10.1016/j.cell.2021.02.001	WOX9	Solyc02g077390	1	1	1	1	1	1	1	1	1	1	1	1	1	1	1	1	1	1	1	1	1	1	1	1
Organ regeneration?	WOX		WOX11	Solyc06g072890	1	1	1	1	1	1	2	2	1	1	1	1	1	1	1	2	1	1	1	1	1	1	1	0
Fruit ripening	WOX	doi.org/10.1093/plphys/kiad623	WOX13	Solyc02g082670	1	1	1	1	1	1	1	1	1	1	1	1	1	1	1	1	1	1	1	1	1	1	1	1
Meristem Maintenance/Fruit locule	WOX	doi.org/10.1016/j.cell.2017.08.030; doi.org/10.1038/s41477-021-00898-x	WUS	Solyc02g083950	1	1	1	1	1	1	1	1	1	1	1	1	1	1	1	1	1	1	1	1	1	1	1	1
Fruit ripening	Zeaxanthin epoxidase, 2C chloroplastic	doi: 10.1371/journal.pone.0154072	ZEP	Solyc02g090890	2	2	2	1	1	2	1	1	2	2	1	2	2	1	2	1	1	2	2	1	2	2	1	2
Fruit flavor	CDPK	doi.org/10.1038/s41586-024-08186-2	SlCDPK27	Solyc11g065660	1	1	1	1	1	1	0	1	1	1	1	1	1	1	1	1	1	1	1	1	1	1	1	1
Fruit flavor	CDPK	doi.org/10.1038/s41586-024-08186-2	SlCDPK26	Solyc01g008440	1	1	1	1	1	1	1	1	1	1	1	1	1	1	1	1	1	1	1	1	1	1	1	1

## Sheet: Supplementary Table 8
Supplementary Table 8. Raw locule number count data for CLV3A/B mutants in Solanum prinophyllum
Plant number	Fruit number	Locule number	Genotype	Year
1	1	2	Wild-type	2024
1	2	2	Wild-type	2024
1	3	2	Wild-type	2024
1	4	2	Wild-type	2024
1	5	2	Wild-type	2024
1	6	2	Wild-type	2024
1	7	2	Wild-type	2024
1	8	2	Wild-type	2024
1	9	2	Wild-type	2024
2	1	2	Wild-type	2024
2	2	2	Wild-type	2024
2	3	2	Wild-type	2024
2	4	2	Wild-type	2024
2	5	2	Wild-type	2024
2	6	2	Wild-type	2024
2	7	2	Wild-type	2024
2	8	2	Wild-type	2024
2	10	2	Wild-type	2024
3	1	2	Wild-type	2024
3	2	2	Wild-type	2024
3	3	2	Wild-type	2024
3	4	2	Wild-type	2024
3	5	2	Wild-type	2024
3	6	2	Wild-type	2024
3	7	2	Wild-type	2024
3	9	2	Wild-type	2024
3	10	2	Wild-type	2024
4	1	3	Wild-type	2024
4	2	2	Wild-type	2024
4	3	2	Wild-type	2024
4	4	2	Wild-type	2024
4	5	2	Wild-type	2024
4	6	2	Wild-type	2024
4	8	2	Wild-type	2024
4	9	2	Wild-type	2024
4	10	2	Wild-type	2024
5	1	2	Wild-type	2024
5	2	2	Wild-type	2024
5	3	2	Wild-type	2024
5	4	2	Wild-type	2024
5	5	2	Wild-type	2024
5	7	2	Wild-type	2024
5	8	2	Wild-type	2024
5	9	2	Wild-type	2024
5	10	2	Wild-type	2024
6	1	2	Wild-type	2024
6	2	2	Wild-type	2024
6	3	2	Wild-type	2024
6	4	2	Wild-type	2024
6	6	3	Wild-type	2024
6	7	2	Wild-type	2024
6	8	2	Wild-type	2024
6	9	2	Wild-type	2024
6	10	2	Wild-type	2024
7	1	2	Wild-type	2024
7	2	3	Wild-type	2024
7	3	2	Wild-type	2024
7	5	2	Wild-type	2024
7	6	2	Wild-type	2024
7	7	2	Wild-type	2024
7	8	2	Wild-type	2024
7	9	2	Wild-type	2024
7	10	2	Wild-type	2024
8	1	2	Wild-type	2024
8	2	2	Wild-type	2024
8	4	2	Wild-type	2024
8	5	2	Wild-type	2024
8	6	2	Wild-type	2024
8	7	2	Wild-type	2024
8	8	2	Wild-type	2024
8	9	2	Wild-type	2024
8	10	2	Wild-type	2024
9	1	2	Wild-type	2024
9	3	2	Wild-type	2024
9	4	2	Wild-type	2024
9	5	2	Wild-type	2024
9	6	2	Wild-type	2024
9	7	2	Wild-type	2024
9	8	2	Wild-type	2024
9	9	2	Wild-type	2024
9	10	2	Wild-type	2024
10	2	2	Wild-type	2024
10	3	2	Wild-type	2024
10	4	2	Wild-type	2024
10	5	2	Wild-type	2024
10	6	2	Wild-type	2024
10	7	3	Wild-type	2024
10	8	2	Wild-type	2024
10	9	2	Wild-type	2024
10	10	2	Wild-type	2024
1	1	3	Spriclv3a	2024
1	2	2	Spriclv3a	2024
1	3	2	Spriclv3a	2024
1	4	3	Spriclv3a	2024
1	5	2	Spriclv3a	2024
1	6	2	Spriclv3a	2024
1	7	3	Spriclv3a	2024
1	8	2	Spriclv3a	2024
1	9	2	Spriclv3a	2024
2	1	2	Spriclv3a	2024
2	2	2	Spriclv3a	2024
2	3	2	Spriclv3a	2024
2	4	3	Spriclv3a	2024
2	5	3	Spriclv3a	2024
2	6	2	Spriclv3a	2024
2	7	2	Spriclv3a	2024
2	8	2	Spriclv3a	2024
2	10	2	Spriclv3a	2024
3	1	2	Spriclv3a	2024
3	2	3	Spriclv3a	2024
3	3	2	Spriclv3a	2024
3	4	2	Spriclv3a	2024
3	5	2	Spriclv3a	2024
3	6	2	Spriclv3a	2024
3	7	3	Spriclv3a	2024
3	9	2	Spriclv3a	2024
3	10	2	Spriclv3a	2024
4	1	3	Spriclv3a	2024
4	2	2	Spriclv3a	2024
4	3	2	Spriclv3a	2024
4	4	2	Spriclv3a	2024
4	5	2	Spriclv3a	2024
4	6	2	Spriclv3a	2024
4	8	2	Spriclv3a	2024
4	9	2	Spriclv3a	2024
4	10	2	Spriclv3a	2024
5	1	2	Spriclv3a	2024
5	2	2	Spriclv3a	2024
5	3	2	Spriclv3a	2024
5	4	3	Spriclv3a	2024
5	5	3	Spriclv3a	2024
5	7	3	Spriclv3a	2024
5	8	3	Spriclv3a	2024
5	9	3	Spriclv3a	2024
5	10	2	Spriclv3a	2024
6	1	2	Spriclv3a	2024
6	2	3	Spriclv3a	2024
6	3	2	Spriclv3a	2024
6	4	2	Spriclv3a	2024
6	6	3	Spriclv3a	2024
6	7	2	Spriclv3a	2024
6	8	2	Spriclv3a	2024
6	9	3	Spriclv3a	2024
6	10	2	Spriclv3a	2024
7	1	2	Spriclv3a	2024
7	2	2	Spriclv3a	2024
7	3	2	Spriclv3a	2024
7	5	2	Spriclv3a	2024
7	6	2	Spriclv3a	2024
7	7	2	Spriclv3a	2024
7	8	2	Spriclv3a	2024
7	9	3	Spriclv3a	2024
7	10	3	Spriclv3a	2024
8	1	2	Spriclv3a	2024
8	2	3	Spriclv3a	2024
8	4	2	Spriclv3a	2024
8	5	2	Spriclv3a	2024
8	6	2	Spriclv3a	2024
8	7	3	Spriclv3a	2024
8	8	2	Spriclv3a	2024
8	9	2	Spriclv3a	2024
8	10	2	Spriclv3a	2024
9	1	2	Spriclv3a	2024
9	3	2	Spriclv3a	2024
9	4	2	Spriclv3a	2024
9	5	2	Spriclv3a	2024
9	6	3	Spriclv3a	2024
9	7	2	Spriclv3a	2024
9	8	2	Spriclv3a	2024
9	9	2	Spriclv3a	2024
9	10	2	Spriclv3a	2024
10	2	3	Spriclv3a	2024
10	3	3	Spriclv3a	2024
10	4	3	Spriclv3a	2024
10	5	2	Spriclv3a	2024
10	6	2	Spriclv3a	2024
10	7	2	Spriclv3a	2024
10	8	2	Spriclv3a	2024
10	9	3	Spriclv3a	2024
10	10	3	Spriclv3a	2024
1	1	2	Spriclv3b	2024
1	2	3	Spriclv3b	2024
1	3	2	Spriclv3b	2024
1	4	2	Spriclv3b	2024
1	5	2	Spriclv3b	2024
1	6	3	Spriclv3b	2024
1	7	2	Spriclv3b	2024
1	8	2	Spriclv3b	2024
1	9	3	Spriclv3b	2024
2	1	3	Spriclv3b	2024
2	2	2	Spriclv3b	2024
2	3	2	Spriclv3b	2024
2	4	2	Spriclv3b	2024
2	5	3	Spriclv3b	2024
2	6	2	Spriclv3b	2024
2	7	2	Spriclv3b	2024
2	8	2	Spriclv3b	2024
2	10	3	Spriclv3b	2024
3	1	3	Spriclv3b	2024
3	2	3	Spriclv3b	2024
3	3	3	Spriclv3b	2024
3	4	2	Spriclv3b	2024
3	5	2	Spriclv3b	2024
3	6	2	Spriclv3b	2024
3	7	3	Spriclv3b	2024
3	9	2	Spriclv3b	2024
3	10	3	Spriclv3b	2024
4	1	3	Spriclv3b	2024
4	2	2	Spriclv3b	2024
4	3	3	Spriclv3b	2024
4	4	2	Spriclv3b	2024
4	5	2	Spriclv3b	2024
4	6	2	Spriclv3b	2024
4	8	2	Spriclv3b	2024
4	9	2	Spriclv3b	2024
4	10	2	Spriclv3b	2024
5	1	2	Spriclv3b	2024
5	2	2	Spriclv3b	2024
5	3	3	Spriclv3b	2024
5	4	2	Spriclv3b	2024
5	5	2	Spriclv3b	2024
5	7	3	Spriclv3b	2024
5	8	2	Spriclv3b	2024
5	9	2	Spriclv3b	2024
5	10	2	Spriclv3b	2024
6	1	2	Spriclv3b	2024
6	2	3	Spriclv3b	2024
6	3	2	Spriclv3b	2024
6	4	2	Spriclv3b	2024
6	6	2	Spriclv3b	2024
6	7	2	Spriclv3b	2024
6	8	3	Spriclv3b	2024
6	9	2	Spriclv3b	2024
6	10	2	Spriclv3b	2024
7	1	3	Spriclv3b	2024
7	2	2	Spriclv3b	2024
7	3	2	Spriclv3b	2024
7	5	3	Spriclv3b	2024
7	6	3	Spriclv3b	2024
7	7	3	Spriclv3b	2024
7	8	2	Spriclv3b	2024
7	9	2	Spriclv3b	2024
7	10	2	Spriclv3b	2024
8	1	2	Spriclv3b	2024
8	2	2	Spriclv3b	2024
8	4	2	Spriclv3b	2024
8	5	2	Spriclv3b	2024
8	6	3	Spriclv3b	2024
8	7	3	Spriclv3b	2024
8	8	3	Spriclv3b	2024
8	9	3	Spriclv3b	2024
8	10	2	Spriclv3b	2024
9	1	2	Spriclv3b	2024
9	3	3	Spriclv3b	2024
9	4	2	Spriclv3b	2024
9	5	2	Spriclv3b	2024
9	6	2	Spriclv3b	2024
9	7	3	Spriclv3b	2024
9	8	2	Spriclv3b	2024
9	9	3	Spriclv3b	2024
9	10	2	Spriclv3b	2024
10	2	2	Spriclv3b	2024
10	3	3	Spriclv3b	2024
10	4	2	Spriclv3b	2024
10	5	2	Spriclv3b	2024
10	6	2	Spriclv3b	2024
10	7	2	Spriclv3b	2024
10	8	2	Spriclv3b	2024
10	9	3	Spriclv3b	2024
10	10	2	Spriclv3b	2024
1	1	10	Spriclv3a/b	2024
1	2	10	Spriclv3a/b	2024
2	1	8	Spriclv3a/b	2024
3	1	9	Spriclv3a/b	2024
4	1	10	Spriclv3a/b	2024
5	1	13	Spriclv3a/b	2024
5	2	12	Spriclv3a/b	2024
5	3	10	Spriclv3a/b	2024
6	1	13	Spriclv3a/b	2024
6	2	14	Spriclv3a/b	2024
6	3	26	Spriclv3a/b	2024
7	1	14	Spriclv3a/b	2024
7	2	12	Spriclv3a/b	2024
7	3	13	Spriclv3a/b	2024
7	4	8	Spriclv3a/b	2024
7	5	10	Spriclv3a/b	2024
7	6	10	Spriclv3a/b	2024
8	1	8	Spriclv3a/b	2024
8	2	9	Spriclv3a/b	2024
8	3	10	Spriclv3a/b	2024
9	1	13	Spriclv3a/b	2024
9	2	12	Spriclv3a/b	2024
10	1	10	Spriclv3a/b	2024

## Sheet: Supplementary Table 9
Supplementary Table 9. Statistical analyses for Figure 3f
Pairwise comparisons using Dunnett's T3 test for multiple comparisons with unequal variances
Data: Locule number by genotype
Alternative hypothesis: two-sided
P value adjustment method: single-step
Genotype	Median	Q25	Q75	N	Significant group*
WT	2	2	2	90	a
clv3a	2	2	3	90	b
clv3b	2	2	3	90	b
clv3a/clv3b	10	10	13	65	c
* Different letters indicate significant differences Pr(>|t|) < 0.05
Null hypothesis	t value	Pr(>|t|)	Significant codes
clv3a - WT == 0	4.632	5.4343e-05	***
clv3b - WT == 0	5.297	3.1388e-06	***
clv3a/clv3b - WT == 0	21.833	2.22e-16	***

## Sheet: Supplementary Table 10
Supplementary Table 10. Details of the accessions included in the Solanum aethiopicum pan-genome
Species names	Accession	Group	Origin	Source	Locule number phenotyping	Comments
Solanum aethiopicum	PI 424860	Gilo	Brazil, collected by Balbino Joaquim Ferreira near Castro Alves, fruits used in cooking.	USDA-GRIN	Yes	Reference genome
Solanum aethiopicum	PI 441895	Gilo	Brazil, BGH 4972, 479. Banco de Germoplasma de Hortalicas. BGH 4972. Collected 1978. Sao Leopold, Espirito Santo. Local name jilo. Cultivated. Seed.	USDA-GRIN	No
Solanum aethiopicum	PI 441899	Gilo	Brazil. 483. Banco de Germoplasma de Hortalicas. BGH 4979. Collected 1978. State of Rio de Janeiro. Local name jilo. Cultivated. Seed.	USDA-GRIN	Yes
Solanum aethiopicum	PI 247828	Shum	Congo. Col. No. 21100. 'Nsua'. Twenty km. north of Niangara. Plant 15 to 30 cm. high; fruits red to 3 cm. in diameter.	USDA-GRIN	Yes
Solanum aethiopicum	804750187	Shum	From Nijmegen Gene Bank, originally labelled as Gilo group.	Radboud University of Nijmegen Gene Bank, NL ; now housed at the Sainsbury Laboratory, UK	Yes
Solanum aethiopicum	PI 374695	Aculeatum	India. Seed presented by Division of Plant Introduction, Indian Agricultural Research Institute, New Delhi. Received July 14, 1972.	USDA-GRIN	No
Solanum aethiopicum	PI 666075	Aculeatum	Japan. CGN 17454. CGN 17454. Grif 15023.	USDA-GRIN	Yes
Solanum aethiopicum	PI 666076	Aculeatum	Japan. CBN 18501. NSSL 430152. Grif 15024.	USDA-GRIN	Yes
Solanum aethiopicum	PI 666078	Aculeatum	Japan. CGN 18574. NSSL 430155. Grif 15027.	USDA-GRIN	Yes
Solanum aethiopicum	804750136	Aculeatum	From Nijmegen Gene Bank, originally labelled as Gilo group.	Radboud University of Nijmegen Gene Bank, NL ; now housed at the Sainsbury Laboratory, UK	Yes

[truncated: 12 more sheets: Supplementary Table 11, Supplementary Table 12, Supplementary Table 13, Supplementary Table 14, Supplementary Table 15, Supplementary Table 16, Supplementary Table 17, Supplementary Table 18, Supplementary Table 19, Supplementary Table 20, Supplementary Table 21, Supplementary Table 22]
